# Supplementary material for: Does dynamic stability govern propulsive force generation in human walking?
Source: R Soc Open Sci. 2017 Nov 29;4(11):171673. doi: 10.1098/rsos.171673 (PMC5717707; doi:10.1098/rsos.171673)
Supplement: Subject Data.xlsx [file rsos171673supp1.xlsx]

## Sheet: Experiment 1
Speed 0.9																																				Speed 1.0
Sub01			Sub02			Sub03			Sub04			Sub05			Sub06			Sub07			Sub08			Sub09			Sub10			Sub11			Sub12			Sub01			Sub02			Sub03			Sub04			Sub05
X	Y	Z	X	Y	Z	X	Y	Z	X	Y	Z	X	Y	Z	X	Y	Z	X	Y	Z	X	Y	Z	X	Y	Z	X	Y	Z	X	Y	Z	X	Y	Z	X	Y	Z	X	Y	Z	X	Y	Z	X	Y	Z	X	Y
1053.27	498.858	1046.66	843.507	553.47	1000.35	901.103	501.676	1036.09	1063.81	544.228	1022.65	1001.26	536.308	970.746	858.471	564.08	1019.03	940.929	589.224	1050.83	932.195	551.536	823.327	1127.34	591.276	978.89	898.471	542.927	969.088	922.203	539.899	1059.45	1085.48	574.072	998.851	1101.67	590.092	1031.99	800.182	544.101	971.91	962.693	487.376	1061.35	1027.35	514.022	1032.76	1045.24	567.463
1052.41	499.291	1046.76	843.129	552.702	1001.2	902.899	504.278	1035.71	1062.97	545.033	1023.17	1001.87	538.611	969.016	857.548	564.36	1019.61	939.645	589.044	1051.12	934.809	547.901	823.087	1125.64	591.625	979.04	898.903	540.89	970.144	923.034	542.528	1057.49	1084.38	573.769	998.2	1100.49	591.404	1033.58	801.503	541.695	970.649	962.842	488.058	1059.96	1026.94	514.965	1032.7	1043.93	569.396
1051.12	499.842	1046.86	842.462	551.402	1001.72	904.997	507.007	1035.36	1063.61	546.812	1023.13	1002.51	540.4	967.422	856.337	564.772	1020.21	938.325	588.98	1051.46	937.492	544.119	822.674	1121.63	592.843	977.977	898.929	538.912	970.811	924.704	544.877	1055.35	1083.42	573.345	997.664	1099.7	592.447	1034.63	802.577	539.349	969.439	963.197	489.264	1058.39	1026.36	516.009	1032.58	1042.42	571.128
1050.25	500.361	1046.86	841.876	550.059	1001.93	906.927	510.229	1035.28	1062.64	547.748	1023.64	1003.12	542.213	965.777	855.439	565.255	1020.73	937.032	588.671	1051.71	940.212	540.866	822.625	1122.08	591.506	979.204	898.618	536.782	971.258	926.24	547.775	1053.36	1082.61	572.832	996.954	1099.07	593.868	1035.88	803.566	537.04	968.808	963.52	490.156	1056.74	1026.16	517.348	1032.16	1040.78	572.62
1049.19	501.033	1046.8	841.8	548.403	1001.75	908.811	512.923	1035.33	1061.79	548.494	1024.02	1004	544.62	964.057	854.181	565.502	1021.19	935.775	588.616	1051.97	942.684	537.544	822.708	1119.5	592.446	977.689	898.336	534.76	971.541	927.979	550.798	1051.43	1081.7	572.271	996.051	1098.04	594.679	1036.99	804.32	534.681	968.187	964.072	491.269	1054.92	1025.72	518.664	1031.78	1039.18	574.171
1048.22	501.495	1046.74	841.837	546.71	1001.24	910.709	515.999	1035.89	1060.81	549.075	1024.46	1005.29	546.691	962.285	853.535	566.218	1021.13	934.467	588.48	1052.09	945.135	534.304	822.967	1118.08	592.886	977.292	897.708	532.708	971.802	930.422	553.714	1049.46	1080.84	571.735	995.084	1097.25	595.784	1038.2	805.266	532.573	967.782	964.401	492.431	1053.22	1025.55	520.063	1031.23	1037.38	575.308
1047.4	502.26	1046.53	841.717	544.573	1000.46	912.252	518.354	1036.7	1058.85	548.827	1025.26	1006.35	549.076	960.857	851.983	565.991	1021.47	933.339	588.223	1052.29	946.804	531.24	823.355	1115.61	592.836	976.866	896.914	530.266	972.067	932.887	556.913	1048.02	1080.3	571.121	994.09	1096.44	596.575	1039.06	806.021	530.859	967.645	964.962	493.684	1051.46	1025.34	521.8	1030.54	1035.82	576.174
1046.55	502.829	1046.27	842.205	542.916	999.093	913.813	520.796	1037.76	1058.94	549.982	1024.89	1008.02	551.638	959.288	851.002	566.587	1021.43	932.005	587.713	1052.43	948.781	528.425	823.663	1116.03	591.213	977.76	896.024	528.214	972.535	935.121	560.235	1046.47	1079.64	570.387	992.885	1095.36	597.525	1040.14	806.379	528.904	967.639	965.806	495.083	1049.7	1025.27	523.488	1029.83	1034.12	577.006
1046.02	503.733	1045.91	842.465	540.817	997.578	915.217	522.94	1039.38	1057.95	550.341	1024.95	1009.43	554.673	958.158	849.872	566.52	1021.1	930.936	587.23	1052.52	950.248	525.552	824.152	1112.47	591.932	975.94	896.726	525.225	973.15	937.73	563.41	1045.27	1079.36	569.587	991.673	1094.55	598.164	1040.88	806.413	527.234	967.757	966.687	496.665	1048.15	1025.16	525.542	1028.76	1032.29	577.514
1045.28	504.416	1045.43	843.039	539.029	995.556	916.234	525.305	1040.95	1057.07	550.525	1025.04	1011.14	557.645	957.415	844.458	562.645	1022.58	929.878	586.453	1052.58	951.282	522.968	824.452	1113.14	590.005	976.762	895.881	523.091	973.763	940.215	566.303	1044.5	1079.1	568.753	990.419	1093.34	598.92	1041.49	806.454	525.777	967.877	967.682	498.221	1046.47	1025.28	527.61	1027.39	1030.81	577.964
1045.4	505.772	1044.73	843.721	537.185	993.31	917.279	527.613	1042.75	1056.26	550.498	1025.02	1013.05	560.612	956.9	847.926	567.335	1020.29	929.173	585.691	1052.56	952.05	520.434	824.657	1111.05	590.629	974.602	894.838	521.208	974.565	942.884	569.324	1043.97	1079	567.914	988.891	1092.53	599.349	1042.14	806.366	524.689	968.162	969.086	500.335	1044.95	1025.55	529.989	1026.07	1028.99	578.265
1045.01	506.886	1044.08	844.807	535.557	990.791	917.746	529.958	1044.67	1055.32	550.261	1025	1014.65	563.832	956.803	847.271	567.519	1019.95	928.531	584.781	1052.53	952.617	517.93	824.92	1109.88	590.001	973.873	894.087	519.446	975.182	945.255	572.114	1043.87	1078.77	566.911	987.295	1091.42	599.703	1042.62	805.859	523.37	968.946	970.642	502.325	1043.59	1025.96	532.373	1024.4	1027.43	578.224
1044.69	507.921	1043.08	845.694	533.871	988.218	918.174	532.87	1046.59	1054.52	550.116	1024.99	1016.41	566.277	957.064	846.308	567.892	1019.64	927.772	583.33	1052.57	952.818	515.312	825.239	1109.25	589.763	972.982	893.276	518.33	976.071	947.577	574.744	1044.15	1078.73	565.938	985.682	1090.45	600.005	1042.95	805.571	522.567	969.82	972.589	504.773	1042.26	1026.59	534.531	1022.86	1025.73	577.751
1045.05	509.441	1042.1	846.726	532.374	985.701	918.171	535.691	1048.66	1053.78	549.791	1024.98	1017.95	568.694	957.706	845.674	568.116	1019.34	927.646	582.115	1052.19	952.995	512.74	825.803	1107.07	590.362	971.955	892.216	517.397	976.928	949.737	577.454	1044.58	1078.5	564.653	983.782	1089.51	599.676	1043.33	805.372	521.934	971.281	974.551	507.072	1041.42	1027.34	536.908	1021.25	1024.06	577.002
1044.77	510.482	1041.11	847.624	530.644	983.286	917.889	538.473	1050.24	1053.18	549.328	1025	1019.43	570.748	958.576	846.065	569.041	1018.56	927.379	580.798	1051.8	952.974	510.055	826.422	1106.12	589.595	970.953	891.088	517.069	977.449	951.594	580.318	1045.07	1078.76	563.532	981.95	1088.56	599.585	1043.58	804.767	520.87	973.05	976.642	509.439	1040.76	1028.32	539.037	1019.71	1022.77	576.03
1044.83	511.721	1039.77	848.951	528.868	980.903	917.454	541.416	1051.93	1052.52	548.546	1024.98	1020.68	572.463	959.459	844.674	568.286	1018.52	927.164	579.195	1051.08	952.843	507.1	827.28	1105.43	588.751	969.911	889.692	516.887	977.759	953.765	583.714	1046.2	1078.55	562.074	980.156	1087.48	599.489	1043.83	804.555	520.303	975.1	978.707	511.621	1040.4	1029.56	541.058	1018.33	1021.52	575.304
1045.25	513.389	1038.56	850.055	527.098	978.508	916.598	544.066	1053.25	1052.08	547.868	1024.87	1021.71	574.573	960.45	844.302	568.316	1018.2	927.322	577.736	1050.15	952.794	504.187	828.335	1104.64	588.059	968.873	888.59	516.92	978.03	955.618	586.654	1047.47	1078.5	560.583	978.355	1086.69	599.5	1043.93	804.194	519.959	977.329	981.192	513.563	1040.18	1031.06	543.143	1017.21	1020.09	574.091
1045.08	514.424	1037.18	850.64	525.22	976.317	915.558	546.532	1054.25	1051.72	546.914	1024.81	1022.62	576.233	961.258	844.119	568.382	1017.89	927.482	576.235	1048.93	952.215	501.322	829.603	1103.9	586.918	967.894	886.184	517.757	978.061	956.912	590.106	1048.76	1078.5	558.763	976.713	1085.68	598.896	1043.9	803.654	519.719	979.673	983.678	515.483	1040.08	1032.39	545.06	1016.47	1018.91	573.539
1045.56	516.189	1035.79	850.881	522.964	974.529	913.528	549.619	1055.08	1051.33	545.915	1024.55	1023.33	578.089	962.18	844.113	568.343	1017.55	927.535	574.727	1047.72	951.486	498.577	831.338	1103.64	586.48	966.593	885.148	518.063	978.128	958.289	593.276	1050.63	1078.5	557.122	975.051	1084.89	598.545	1043.74	803.457	519.888	981.91	985.771	517.065	1040.23	1034.07	547.097	1015.87	1017.71	572.046
1045.72	517.598	1034.3	850.786	520.896	972.987	912.821	551.729	1055.75	1051.08	544.877	1024.19	1023.96	580.515	962.796	844.447	568.424	1016.96	927.62	573.279	1046.15	950.884	495.717	832.856	1103.26	585.536	965.325	883.828	518.586	978.261	958.923	596.605	1052.46	1078.84	555.077	973.463	1084.11	598.278	1043.51	803.063	519.962	984.142	988.169	518.914	1040.26	1035.9	549.193	1015.37	1016.84	571.151
1046.28	519.467	1032.83	850.862	518.834	971.565	911.664	553.875	1056.25	1050.97	543.915	1024.08	1024.53	582.255	963.363	844.787	568.119	1016.19	927.896	571.67	1044.5	949.815	493.45	834.89	1103.09	583.965	964.356	882.571	519.338	978.48	959.632	599.586	1054.47	1079.41	553.324	972.125	1083.72	597.997	1043.29	802.626	520.143	986.308	990.308	520.465	1040.56	1037.65	551.422	1014.9	1016.14	570.346
1046.26	520.525	1031.29	850.68	516.903	970.526	910.227	555.753	1056.88	1051	542.492	1023.92	1024.02	585.588	964.131	845.429	568.009	1015.3	928.033	570.343	1042.84	949.185	491.146	836.725	1102.92	582.947	962.649	881.48	520.121	978.71	959.995	602.367	1056.55	1080.11	551.353	970.674	1082.76	597.408	1043.11	802.216	520.294	988.417	992.649	522.25	1040.73	1039.72	553.873	1014.38	1015.32	569.09
1047.41	522.284	1029.83	849.792	514.879	969.827	908.829	557.419	1057.51	1051.13	541.115	1023.48	1023.74	588.633	964.781	845.99	567.63	1013.96	928.341	568.851	1041.18	947.815	489.24	838.838	1102.76	581.394	961.267	880.278	521.042	978.949	959.648	604.96	1058.53	1081.14	549.224	969.294	1082.16	596.639	1042.7	801.686	520.776	990.085	994.717	524.255	1041.09	1041.53	556.13	1013.77	1014.95	568.292
1047.98	523.418	1028.13	848.915	513.338	969.212	907.367	559.014	1058.21	1051.52	539.733	1022.86	1023.43	591.827	965.384	846.513	566.579	1012.9	930.352	566.798	1039.48	946.8	487.269	840.659	1102.67	580.118	959.605	879.331	521.6	979.263	959.443	607.38	1060.56	1082.39	546.893	968.318	1081.5	595.617	1042.13	801.297	521.235	991.407	997.069	526.579	1041.38	1043.35	558.453	1013.08	1014.7	567.486
1049.65	525.255	1026.5	847.679	512.106	969.234	905.743	560.108	1059.03	1052.07	538.266	1022.24	1023.13	594.672	965.82	847.03	565.621	1011.55	930.876	565.39	1037.76	945.69	485.454	842.208	1102.6	578.113	958.186	878.061	522.503	979.6	958.183	610.074	1062.33	1084.29	544.75	967.16	1081.28	594.921	1041.56	800.874	521.892	992.532	998.707	528.739	1041.93	1045.04	560.603	1012.41	1014.32	566.595
1051.34	526.998	1024.74	846.651	511.253	969.401	904.33	561.009	1060.05	1051.87	535.882	1021.84	1022.14	597.907	966.565	848.021	565.079	1010.02	932.038	563.77	1035.83	944.315	483.857	843.69	1103.18	577.053	956.395	877.142	523.181	979.987	957.897	612.237	1064.21	1086.23	542.372	966.364	1080.37	593.498	1041.22	800.354	522.839	993.205	1000.31	531.139	1042.43	1046.49	562.7	1011.85	1014.21	565.867
1053.47	529.19	1023.26	845.386	510.791	969.783	902.877	561.606	1061.17	1052.41	534.097	1021.1	1021.25	600.86	967.08	848.791	564.187	1008.65	932.827	562.547	1034.27	943.004	482.435	845.031	1103.83	575.056	954.911	876.066	524.033	980.235	957.678	614.361	1065.98	1088.39	540.029	965.673	1080.51	592.344	1040.38	799.905	523.864	993.773	1001.79	533.662	1043.23	1047.85	564.454	1011.53	1014.63	565.024
1055.67	531.507	1021.79	843.72	510.319	970.442	901.349	562.13	1062.4	1052.92	532.149	1020.46	1020.5	603.47	967.695	849.269	563.253	1007.17	934.071	561.29	1032.8	941.571	481.07	845.833	1104.19	573.596	953.264	875.114	525.034	980.41	957.38	616.216	1067.63	1090.99	538.005	965.318	1080.78	591.237	1039.26	799.309	524.96	994.152	1002.98	536.337	1043.96	1048.8	565.905	1011.49	1015.29	564.129
1058.58	534.526	1020.61	842.397	509.781	971.764	899.718	562.484	1063.67	1053.92	530.28	1019.5	1019.11	606.255	968.471	849.926	562.275	1005.62	935.601	560.024	1031.32	940.017	480.095	846.51	1105.24	571.926	951.816	874.154	525.849	980.484	956.789	618.292	1069.24	1093.6	535.839	965.219	1080.89	590.237	1037.89	799.118	526.24	994.131	1003.75	538.858	1044.58	1049.56	567.141	1011.74	1015.81	563.208
1060.95	537.029	1019.87	840.97	509.108	973.108	898.414	562.675	1064.76	1054.67	528.56	1018.54	1017.61	608.357	969.517	850.686	561.625	1004.09	936.873	559.088	1030.1	938.335	479.418	847.069	1106.15	570.12	950.416	873.274	526.941	980.544	955.813	620.173	1070.91	1096.29	533.784	965.502	1080.55	588.227	1036.79	799.132	527.798	994.051	1004.15	541.169	1045.2	1050.09	568.322	1012.1	1016.5	562.028
1063.99	540.057	1019.2	839.672	508.174	975.193	896.601	562.573	1065.84	1055.05	526.59	1017.26	1016.1	610.323	970.68	851.828	560.683	1002.41	938.409	558.131	1029.15	936.517	478.747	847.585	1107.88	568.687	949.145	872.614	527.932	980.444	955.105	621.744	1072.32	1098.91	531.95	966.001	1081.04	587.087	1035.04	799.115	529.286	993.674	1004.61	543.627	1045.74	1050.35	569.448	1012.35	1017.28	561.13
1064.7	541.275	1019.52	838.39	507.169	977.307	895.056	562.407	1066.81	1055.93	524.969	1015.85	1014.49	611.779	972.072	852.68	559.487	1001.04	940.129	556.648	1028.74	935.117	478.429	847.728	1109.26	566.914	947.767	871.862	529.211	980.411	954.266	623.031	1073.55	1101.19	530.546	966.675	1080.58	585.099	1033.59	799.56	530.964	993.06	1004.66	546.021	1046.13	1050.47	570.621	1012.39	1017.72	559.469
1068.78	544.996	1018.95	836.919	506.228	979.698	893.524	562.047	1067.51	1056.75	523.196	1014.25	1012.84	612.857	973.557	854.326	558.437	999.541	942.025	555.32	1028.43	933.165	478.341	848.013	1111.16	565.098	946.648	871.332	530.335	980.237	952.992	624.401	1074.81	1103.37	529.203	967.637	1081.1	583.684	1032.1	799.912	532.633	992.213	1004.7	547.809	1046.62	1050.34	572.225	1012.25	1018.4	558.467
1070.97	547.242	1019.04	835.361	505.426	982.148	891.89	561.529	1068.13	1057.44	521.228	1012.67	1011.05	613.42	974.963	856.037	557.171	998.189	944.139	553.835	1028.63	931.57	478.32	848.076	1113.46	562.939	945.82	870.794	531.718	980.009	952.017	625.413	1075.72	1106.37	527.199	968.556	1080.94	582.217	1030.65	800.884	534.722	991.184	1004.49	549.572	1047	1049.93	573.771	1012.05	1019.14	556.576
1072.96	549.325	1019.58	834.286	505.023	984.649	890.347	561.035	1068.66	1058.74	519.266	1011.13	1009.16	613.882	976.019	857.482	555.092	997.627	946.309	552.365	1029.22	929.796	478.673	848.385	1116.81	561.964	944.857	870.446	533.003	979.686	950.885	626.507	1076.78	1108.54	525.616	969.832	1080.92	580.553	1029.32	801.786	536.583	989.978	1004.51	551.653	1047.43	1049.27	575.737	1011.48	1019.88	555.146
1074.56	550.922	1020.03	832.916	504.646	987.13	888.564	560.231	1069.23	1060.14	516.996	1009.71	1007.52	614.116	976.921	859.427	553.457	996.826	948.388	550.534	1030.21	928.321	479.019	848.515	1118.58	559.39	944.406	870.379	534.595	979.359	949.65	627.292	1077.49	1110.99	524.206	971.245	1081.03	579.364	1028.12	802.982	538.529	988.434	1004.3	553.211	1047.9	1048.33	577.4	1010.9	1021.04	553.617
1076.41	552.932	1020.54	831.711	504.559	989.412	886.947	559.699	1069.62	1061.8	514.25	1008.32	1005.8	614.386	977.659	861.332	551.5	996.546	950.616	548.796	1031.86	926.78	479.387	848.708	1121.13	557.87	944.382	870.24	535.982	978.874	948.664	627.909	1077.94	1113.08	522.333	972.412	1081.05	578.308	1026.73	804.212	540.597	986.669	1002.53	555.475	1048.82	1047.33	578.902	1010.36	1022.43	551.834
1078.53	555.428	1021.15	830.576	504.865	991.582	885.209	558.922	1069.91	1063.9	511.578	1007	1004.16	614.609	978.035	863.432	549.733	996.596	952.728	546.951	1033.6	925.456	479.88	848.786	1124.17	556.467	944.562	870.281	537.682	978.132	947.214	628.524	1078.38	1114.94	520.567	973.841	1082.16	577.419	1025.44	805.758	542.702	984.753	1001.77	556.97	1049.34	1046.01	579.925	1010.07	1023.89	550.031
1079.87	557.774	1021.69	829.459	505.501	993.314	883.403	558.071	1070.08	1065.66	508.524	1006.21	1002.5	614.379	978.265	864.932	547.9	996.936	954.768	545.26	1035.69	924.036	480.377	848.864	1126.68	555.211	945.143	870.614	539.132	977.344	946.021	628.983	1078.66	1116.41	518.499	975.222	1082.4	575.797	1024.18	807.351	544.74	982.708	1000.96	558.306	1050.18	1044.6	580.414	1010.35	1025.1	547.99
1081	560.447	1022.39	828.403	506.386	995.017	881.707	557.224	1070.11	1067.91	505.688	1005.27	1001.25	614.159	978.488	866.444	546.302	997.361	956.628	543.728	1038	922.84	480.955	848.708	1128.93	553.512	946.505	870.773	540.704	976.61	944.671	629.486	1078.85	1117.72	516.168	976.453	1083.81	574.478	1022.87	809.132	546.839	980.458	999.795	559.563	1051.09	1043.44	580.659	1011.25	1026.44	546.216
1081.49	562.887	1023.28	827.431	507.318	996.545	879.729	556.204	1070.06	1070.1	502.893	1004.54	999.579	613.983	978.898	867.774	544.851	998.105	958.39	542.205	1040.51	921.687	481.363	848.387	1134.16	552.126	947.587	871.144	542.243	975.892	943.39	629.743	1078.88	1118.77	513.812	977.909	1085.89	572.866	1021.6	811.038	549.278	978.596	999.207	560.586	1052.14	1042.36	580.503	1013.1	1027.54	544.096
1082.55	566.179	1024.05	826.689	508.522	997.442	878.081	555.328	1069.68	1071.44	500.26	1004.3	998.076	613.395	979.261	868.819	543.385	999.168	960.046	540.433	1042.9	920.546	481.978	847.93	1134.86	550.307	948.814	871.921	544.022	974.948	942.2	630.228	1078.81	1119.25	511.234	979.307	1087.88	570.711	1020.76	812.989	551.591	976.301	998.387	561.768	1053.07	1041.16	580.318	1014.85	1028.37	541.877
1082.7	569.214	1024.99	825.912	509.751	998.462	876.117	554.289	1069.52	1073.33	498.614	1004.19	997.001	612.895	979.551	869.371	542.132	1000.26	962.243	538.92	1044.94	919.687	482.545	847.464	1136.78	548.83	950.425	872.474	545.769	973.978	940.93	630.408	1078.58	1119.61	508.511	980.756	1090.29	567.92	1020.14	815.058	554.426	974.191	997.658	562.323	1054.06	1039.81	580.251	1016.46	1029.62	540.13
1082.94	572.279	1026.12	825.429	511.406	998.857	874.403	553.157	1069.13	1076.51	496.891	1004.35	995.956	612.233	979.74	870.185	540.918	1001.37	963.859	537.051	1046.98	918.95	483.14	847.026	1138.34	547.963	951.964	873.134	547.728	972.845	939.549	630.603	1078.43	1119.67	505.89	982.369	1092.24	564.719	1019.93	816.515	557.032	972.64	996.6	562.966	1055.16	1038.91	580.326	1017.95	1030.97	538.064
1082.84	575.145	1026.97	825.05	513.12	999.327	872.336	552.05	1068.7	1078.32	495.861	1005.08	994.684	611.564	980.086	871.42	539.866	1002.29	964.91	534.742	1049.34	918.134	483.98	846.545	1139.62	546.192	954.076	874.344	549.66	972.172	938.3	630.587	1078.05	1119.53	503.147	983.831	1094.55	561.269	1020.02	818.097	559.861	971.547	995.654	563.066	1055.78	1037.94	580.497	1019.11	1032.5	536.533
1082.55	577.866	1028.26	825.03	514.91	999.376	870.532	550.824	1068.1	1080.16	495.08	1006.35	993.324	611.023	980.354	871.499	538.174	1003.24	966.21	532.47	1051.27	917.765	484.645	846.089	1141.17	544.386	956.388	875.519	551.749	971.225	937.086	630.735	1077.63	1119.43	500.629	985.071	1097.11	558.461	1020.22	819.283	561.977	970.356	994.857	563.301	1056.41	1036.53	580.838	1020.31	1033.85	534.394
1081.78	580.095	1029.37	825.008	516.953	998.924	868.608	549.743	1067.53	1081.9	494.426	1007.38	992.081	610.243	980.527	871.614	535.929	1004.07	967.185	530.061	1052.95	917.573	485.589	845.64	1142.76	543.387	957.998	876.817	554.049	970.063	935.584	630.903	1077.21	1118.78	498.035	986.323	1099.77	555.535	1020.68	820.205	563.864	969.454	993.864	563.514	1056.92	1035.2	581.022	1021.18	1035.52	532.647
1081.07	582.388	1030.6	825.559	519.056	998.05	866.815	548.32	1066.79	1083.19	493.573	1008.55	991.16	609.475	980.609	872.05	534.08	1004.67	968.04	527.516	1054.54	917.539	486.545	845.057	1143.22	540.633	960.211	878.443	556.176	969.113	934.361	630.826	1076.68	1118.26	495.723	987.572	1101.09	552.391	1021.59	820.912	565.797	968.714	992.939	563.755	1057.52	1033.73	581.488	1021.9	1036.79	530.367
1080.26	584.292	1031.71	825.869	521.354	997.001	865.155	547.293	1065.81	1084.78	492.807	1009.26	990.27	608.846	980.598	871.141	531.338	1005.63	968.413	524.885	1055.89	917.679	487.686	844.435	1145.13	539.165	962.328	880.254	558.594	967.98	933.262	630.787	1076.02	1117.53	493.694	988.575	1102.96	550.004	1022.61	821.38	567.824	967.935	992.283	563.649	1057.92	1032.27	581.643	1022.45	1037.97	528.19
1079.36	585.703	1032.66	826.548	523.251	995.233	863.325	545.999	1064.83	1085.77	491.5	1009.88	989.529	608.132	980.591	871.471	529.61	1006.2	968.61	522.317	1057.22	917.763	488.76	843.966	1145.12	536.886	964.122	882.393	560.902	966.775	932.031	630.695	1075.25	1116.79	491.578	989.628	1104.12	547.5	1023.98	821.845	570.221	967.361	991.544	563.714	1058.33	1030.83	581.759	1022.68	1038.83	525.862
1078.12	587.1	1033.87	827.65	525.508	993.504	861.878	544.816	1063.56	1086.93	490.116	1010.28	988.601	607.16	980.332	870.783	527.765	1006.98	968.489	519.915	1058.32	917.773	490.055	843.343	1145.06	534.299	966.3	884.833	563.222	965.56	931.046	630.377	1074.61	1116.12	489.941	990.669	1105.4	545.626	1025.2	821.998	572.319	967.036	990.583	563.848	1058.7	1029.5	581.573	1022.66	1039.14	523.347
1077.07	588.419	1034.69	828.908	527.51	991.257	860.423	543.972	1062.33	1087.48	487.848	1010.7	988.126	606.492	980.065	870.638	526.423	1007.79	968.568	517.397	1059.1	918.233	491.209	842.752	1145.13	532.94	967.703	887.372	565.759	964.557	930.066	630.263	1073.99	1115.29	488.475	991.626	1105.98	543.405	1026.35	822.056	574.187	967.127	989.795	563.897	1058.82	1027.98	581.24	1022.45	1039.39	520.7
1076.07	589.431	1035.42	830.413	529.642	988.839	858.322	542.449	1061.2	1087.88	485.565	1011.21	987.262	605.59	979.662	870.151	524.896	1008.77	968.03	515.469	1059.88	918.573	492.753	842.076	1144.9	530.776	969.651	890.116	568.349	963.747	929.13	630.121	1073.08	1114.29	486.997	992.632	1106.72	541.219	1027.62	822.292	575.818	967.455	989.298	563.947	1058.63	1026.8	580.746	1022.43	1039.5	518.081
1074.74	590.835	1036.39	832.31	531.66	986.444	856.996	541.108	1059.9	1087.75	483.142	1011.67	986.772	604.684	979.33	869.708	523.892	1009.55	967.489	513.636	1060.76	918.839	494.346	841.3	1143.55	528.441	971.499	893.223	571.061	963.149	928.325	629.647	1072.42	1113.18	485.498	993.55	1106.9	538.817	1028.52	822.09	577.192	968.11	988.593	563.745	1058.31	1025.64	580.03	1022.42	1039.04	515.445
1073.69	591.818	1037.01	834.318	533.562	984.01	856.011	540.198	1058.29	1087.53	480.586	1012.29	986.77	603.497	978.588	868.897	522.613	1010.44	966.757	512.188	1061.33	919.343	496.106	840.279	1143.63	527.058	973.02	896.197	573.678	963.031	927.599	629.072	1071.54	1112.48	484.309	994.371	1107.23	536.542	1029.37	822.336	578.559	969.232	987.911	563.68	1057.94	1024.68	579.236	1022.53	1038.73	512.475
1072.19	592.594	1037.88	836.738	535.728	981.573	854.77	539.047	1056.81	1087.05	478.255	1013.11	986.717	602.555	977.814	868.337	521.781	1011.21	965.789	511.116	1061.72	919.737	498.187	839.253	1142.97	525.868	974.322	899.799	576.312	962.883	927.143	628.585	1070.51	1111.49	483.26	995.03	1107.63	533.212	1029.93	822.334	579.911	970.734	987.352	563.757	1057.55	1023.91	578.475	1022.69	1038.21	509.555
1070.83	593.643	1038.65	839.006	537.94	979.175	853.765	537.947	1055.08	1086.49	476.413	1013.94	986.69	601.307	976.841	867.649	520.918	1012.05	964.791	510.157	1061.91	920.716	500.183	838.217	1141.49	524.295	975.563	903.031	578.905	963.216	926.584	627.88	1069.63	1110.48	482.146	995.643	1107.71	530.172	1030.81	822.165	581.037	972.448	986.749	563.629	1057.06	1023.37	577.524	1022.76	1037.51	506.922
1069.79	594.45	1039.21	841.057	540.422	976.993	852.859	536.74	1053.48	1085.69	474.731	1015.32	986.645	599.951	975.841	867.093	520.326	1012.65	963.51	509.428	1061.92	921.515	502.422	836.912	1140.05	522.391	976.915	905.946	581.303	963.421	926.13	627.211	1068.33	1109.32	481.035	996.179	1107.47	526.993	1031.64	822.153	581.936	974.637	986.365	563.428	1056.46	1022.77	576.659	1022.8	1036.82	504.352
1068.23	595.267	1039.82	842.564	543.059	975.382	852.01	535.422	1051.79	1084.9	473.614	1016.72	986.913	598.432	974.631	866.053	519.507	1013.35	962.109	508.92	1061.77	922.792	504.832	835.771	1139.97	522.011	977.384	908.478	583.511	963.757	925.854	626.24	1067.14	1108.41	480.446	996.629	1107.1	523.955	1032.79	822.206	582.679	977.011	985.731	563.077	1055.87	1021.95	575.321	1022.72	1035.85	501.715
1066.92	595.983	1040.39	843.845	545.516	974.044	851.44	534.325	1050.09	1083.97	472.254	1018.28	987.004	596.879	973.312	865.21	518.876	1013.89	960.513	508.462	1061.59	924.035	507.346	834.855	1130.3	521.125	977.629	910.769	585.328	964.332	925.764	625.258	1065.65	1107.29	479.725	997.091	1107.15	521.802	1033.83	822.076	583.242	979.547	985.19	562.424	1055.55	1021.68	574.089	1022.41	1034.81	499.675
1065.56	596.634	1040.85	845.076	547.848	973.219	850.946	533.002	1048.42	1083.35	471.342	1019.59	987.446	595.296	972.125	864.522	518.449	1014.28	959.293	508.01	1061.32	925.326	510.043	834.101	1128.27	520.282	978.7	912.608	587.006	964.876	925.487	623.863	1064.27	1106.25	479.442	997.382	1106.51	519.617	1035.09	821.75	583.571	982.147	985.116	561.704	1055.07	1021.38	572.876	1022.17	1033.49	497.933
1064.09	597.184	1041.19	845.724	550.118	972.53	850.629	531.391	1046.8	1082.29	469.737	1020.73	987.768	593.555	970.67	863.455	517.723	1014.93	957.566	507.398	1061.19	927.373	513.14	833.489	1127.24	518.951	979.594	913.94	588.367	965.355	925.192	622.589	1062.92	1105.07	478.976	997.602	1105.43	517.742	1036.53	821.416	583.917	984.571	985.067	561.01	1054.63	1021.01	571.721	1021.58	1032.4	496.312
1062.71	597.346	1041.43	846.091	552.069	972.112	850.462	529.957	1045.41	1081.47	468.456	1021.44	988.141	591.736	969.202	862.727	517.273	1015.37	956.048	506.89	1061.02	929.434	516.261	833.115	1126.86	518.516	980.213	914.867	589.078	966.289	925.221	621.361	1061.34	1103.99	478.722	997.835	1105.14	516.85	1037.61	821.069	584.202	986.742	985.329	560.008	1054.09	1021.03	570.264	1021.09	1031.5	494.875
1061.33	597.558	1041.74	846.316	554.211	971.648	850.389	528.38	1044.03	1080.3	466.808	1022.24	988.398	589.762	967.996	861.77	516.563	1015.8	954.44	506.197	1060.95	931.908	519.704	832.987	1125.98	517.64	980.802	915.569	589.443	967.045	925.314	619.61	1059.64	1102.79	478.786	997.882	1104.62	516.199	1038.57	820.681	584.318	988.713	985.362	558.922	1053.76	1020.9	569.059	1020.5	1030.07	493.764
1060.03	597.754	1041.98	846.383	556.246	971.31	850.83	526.708	1042.84	1079.18	465.267	1023	988.774	588.192	966.404	860.81	516.351	1016.16	952.896	505.498	1061.04	934.544	523.075	832.905	1132.4	516.099	982.441	916.187	589.826	967.67	925.156	617.917	1058.19	1101.67	478.63	998.05	1103.4	515.278	1039.53	820.314	584.405	990.598	985.931	557.384	1053.22	1020.92	567.265	1019.73	1028.94	492.807
1058.86	597.908	1042.22	845.997	558.178	971.281	851.474	524.908	1041.72	1077.86	463.505	1023.75	989.87	586.198	964.838	859.94	516.25	1016.48	951.356	504.979	1061.11	937.311	526.368	832.844	1130.85	515.454	982.722	916.5	590.093	968.432	925.488	616.112	1056.6	1100.21	478.647	997.858	1102.73	514.899	1040.39	820.071	584.442	992.208	986.768	556.12	1052.63	1021.18	565.87	1018.7	1027.89	491.731
1057.32	597.952	1042.35	845.504	559.865	971.291	852.281	522.935	1040.64	1076.48	461.719	1024.67	990.34	584.676	963.306	859.088	516.182	1016.52	949.579	504.288	1061.22	940.119	529.315	832.975	1129.54	514.948	982.934	916.644	590.469	969.101	925.7	613.973	1054.97	1099.36	478.789	997.742	1101.28	513.972	1041.42	819.6	584.002	993.637	987.675	554.483	1051.89	1021.83	564.381	1017.42	1026.79	490.947
1056.26	598.024	1042.44	845.054	561.4	971.646	853.383	520.805	1039.85	1075.13	460.231	1025.3	991.393	582.833	961.682	858.076	516.098	1016.48	948.201	503.486	1061.21	942.847	532.24	833.329	1127.68	513.589	983.536	916.558	591.074	969.615	926.251	611.862	1053.06	1098.26	479.2	997.63	1100.58	513.889	1042.11	819.121	583.468	994.806	988.899	552.399	1051	1021.73	562.634	1016.24	1025.77	490.044
1055.06	597.742	1042.43	844.391	562.779	972.675	854.45	518.419	1039.17	1073.92	458.985	1025.84	992.522	580.911	960.205	857.341	516.198	1016.54	946.679	502.949	1061.36	945.185	534.797	833.619	1126.22	513.202	983.965	916.422	592.243	970.201	927.148	609.515	1051.39	1097.28	479.519	997.41	1099.75	513.588	1042.75	818.618	582.569	995.627	990.449	550.53	1049.97	1022.47	561.274	1014.39	1024.68	489.305
1053.82	597.736	1042.33	843.84	564.01	973.895	855.981	516.043	1038.82	1072.49	457.724	1026.45	994.016	578.795	958.43	855.951	515.834	1016.57	944.935	502.412	1061.43	947.234	537.448	834.212	1124.34	512.354	984.304	916.487	593.366	971.089	928.198	606.849	1049.73	1096.3	479.83	997.062	1098.48	512.857	1043.51	818.184	581.547	996.275	991.897	548.531	1048.67	1022.74	560.013	1012.44	1023.72	488.832
1052.9	597.713	1042.2	843.371	565.417	975.628	857.655	513.653	1038.57	1071.33	456.803	1027.05	995.489	576.464	957.085	855.333	516.232	1016.23	943.441	501.925	1061.26	949.159	539.548	834.509	1123.62	512.08	984.214	916.178	594.731	972.016	929.634	604.187	1048.15	1095.38	480.405	996.673	1097.57	512.625	1044.2	817.865	580.429	996.597	993.729	546.354	1047.29	1022.85	558.132	1010.68	1022.3	488.379
1052	597.476	1042	842.723	566.507	977.697	859.435	510.923	1038.62	1069.9	455.915	1027.72	997.06	573.986	956.122	854.671	516.203	1016.16	942.03	501.229	1061.26	950.731	541.571	834.898	1121.76	511.619	984.654	915.826	596.254	973.187	931.166	600.952	1046.55	1094.77	480.744	996.126	1096.53	512.323	1044.76	817.525	578.947	996.684	995.415	544.391	1045.77	1023.42	556.97	1008.68	1021.48	488.622
1051.15	597.214	1041.91	842.063	567.302	980.08	861.225	508.567	1038.81	1068.71	455.197	1028.36	998.852	571.277	955.15	853.678	516.421	1016.09	940.601	500.926	1061.13	951.885	543.503	835.148	1122.6	513.448	984.638	915.179	597.723	974.39	933.096	597.794	1045.13	1093.87	481.333	995.427	1095.64	512.297	1045.17	817.424	577.311	996.648	998.04	541.932	1043.99	1024.15	555.782	1007.05	1020.57	488.814
1049.97	596.984	1041.62	841.431	567.925	982.544	863.035	505.707	1039.59	1067.75	454.691	1029.03	1000.68	568.251	954.307	852.869	516.635	1015.93	938.887	500.55	1060.97	952.675	545.238	835.169	1119.22	511.436	984.389	914.581	598.884	975.723	934.954	595.006	1044.17	1093.39	481.89	994.732	1094.91	512.342	1045.53	817.384	575.577	996.401	999.644	540.059	1042.55	1025.14	554.656	1005.48	1019.31	489.263
1049.44	596.862	1041.36	840.747	568.406	985.071	864.762	503.428	1040.54	1066.41	454.179	1029.87	1002.29	565.314	953.877	852.95	517.295	1015.68	937.834	500.31	1060.67	953.359	546.702	835.229	1118.23	511.401	984.301	913.533	599.815	977.08	937.19	592	1043.2	1092.68	482.417	993.85	1093.22	512.036	1045.93	817.56	573.545	995.833	1001.91	538.155	1040.76	1026.62	553.393	1003.94	1018.68	489.771
1048.8	596.618	1041.07	839.792	568.394	987.607	866.666	500.989	1041.76	1065.44	453.807	1030.4	1004.18	562.466	953.777	852.348	517.7	1015.64	936.508	500.002	1060.35	953.659	548.462	835.117	1121.49	507.759	982.715	912.559	600.311	978.167	938.869	589.348	1042.79	1092.28	483.038	992.894	1092.18	512.203	1046.15	817.823	571.489	995.125	1004.65	536.214	1039.11	1028.38	552.149	1003.02	1017.89	490.684
1048.19	596.134	1040.58	839.077	568.645	990.031	868.334	498.646	1043.27	1064.4	453.464	1030.96	1006.42	559.556	953.913	851.776	518.196	1015.46	935.314	499.842	1059.91	953.688	550.21	835.708	1115.7	511.303	983.766	911.423	600.366	979.218	940.333	587.113	1042.9	1092.19	483.963	991.745	1091.26	512.463	1046.2	818.332	569.291	994.179	1007.38	534.367	1037.32	1030.07	550.692	1002.44	1017.47	491.348
1047.66	595.616	1039.76	838.304	568.951	992.145	869.846	496.563	1045.02	1063.51	453.251	1031.28	1007.8	557.337	954.247	851.407	518.675	1015.28	934.425	499.687	1059.45	953.837	552.214	836.126	1115.08	511.38	983.083	910.038	600.026	980.175	943.404	584.377	1043.08	1091.69	484.791	990.495	1090.18	512.84	1046.21	819.034	566.882	992.879	1010.53	532.135	1035.75	1031.94	549.105	1002.16	1016.94	492.113
1047.04	595.037	1039.05	837.327	569.012	993.963	870.789	494.329	1046.97	1062.48	453.132	1031.56	1009.34	555.227	954.85	851.598	519.429	1014.82	933.459	499.817	1059.13	953.505	554.188	836.586	1113.6	511.447	982.819	908.456	599.189	980.758	945.365	582.403	1043.7	1091.63	485.53	989.262	1088.02	512.577	1046.7	820.035	564.589	991.184	1013.65	530.082	1034.49	1034.02	547.238	1002.08	1016.46	493.066
1046.85	594.436	1037.92	836.632	569.097	995.332	871.584	492.484	1049.03	1061.64	453.129	1031.82	1010.65	553.131	955.548	851.535	520.376	1014.29	932.505	500.087	1058.79	953.756	557.094	837.293	1113.45	511.922	982.076	906.833	597.783	981.194	947.443	580.719	1044.16	1091.72	486.618	987.797	1088.58	514.001	1045.87	821.065	562.168	989.282	1017.06	527.8	1033.28	1035.96	545.111	1002.39	1016.67	494.036
1046.68	593.939	1036.84	835.804	569.131	996.414	874.316	489.81	1051.04	1061.08	453.289	1031.92	1011.69	551.002	956.3	851.749	521.397	1013.53	931.925	500.32	1058.3	953.677	559.37	837.958	1112.44	512.4	981.243	905.359	596.241	981.467	949.432	578.358	1044.95	1091.52	487.523	986.287	1087.73	514.419	1045.63	822.682	560.264	987.081	1020.37	525.717	1032.49	1038.25	543.407	1002.54	1016.42	495.044
1042.61	590.874	1036.89	834.668	568.591	997.094	875.292	487.423	1053.11	1060.17	453.559	1032.17	1012.66	549.086	956.678	852.095	522.636	1012.52	931.336	500.734	1057.65	953.322	561.511	839.221	1111.7	513.089	980.264	903.575	594.436	981.646	951.508	575.81	1045.83	1091.74	488.48	984.537	1086.35	515.385	1045.37	824.679	558.397	984.678	1023.8	523.517	1032.09	1040.35	541.588	1002.81	1016.46	496.258
1046.11	591.822	1034.33	833.98	568.245	997.353	875.933	484.576	1055.41	1059.54	453.864	1032.17	1013.2	546.822	957.1	852.789	523.889	1011.52	931.018	501.37	1057.07	952.61	563.764	840.629	1112.04	514.177	979.155	901.948	592.599	981.863	953.076	573.115	1047.14	1092.09	489.857	983.216	1085.78	515.914	1044.91	826.52	556.3	982.353	1026.93	521.27	1032.2	1042.22	539.978	1003.21	1016.86	497.474
1046	590.893	1032.79	833.147	567.552	997.35	876.604	481.966	1057.39	1059.1	454.269	1032.2	1013.54	544.428	957.476	853.551	525.335	1010.34	930.788	502.176	1056.4	952.162	565.67	841.886	1110.88	515.063	977.767	900.429	590.731	982.222	954.748	570.115	1048.62	1091.99	491.281	981.632	1085.53	516.606	1044.21	828.49	554.242	979.935	1029.87	518.938	1032.68	1042.83	537.585	1004.08	1017.24	498.49
1045.73	589.763	1031.62	832.343	566.504	997.081	876.77	479.204	1059.37	1058.46	455.05	1032.18	1013.61	542.101	957.876	854.174	526.861	1008.78	930.962	502.925	1055.46	951.406	567.03	843.196	1111.16	516.143	976.339	898.945	588.749	982.53	956.217	566.729	1050.57	1092.52	492.975	979.986	1085.17	517.04	1043.64	831.164	552.181	977.604	1032.25	516.46	1033.45	1044.82	536.746	1004.6	1017.77	500.429
1045.63	588.725	1030.28	831.894	565.413	996.447	876.571	476.111	1061.3	1058.16	455.694	1031.96	1013.74	539.303	958.347	854.779	528.19	1007.39	931.019	503.688	1054.38	950.311	568.424	844.027	1110.18	516.72	974.746	897.72	587.031	982.866	957.205	563.415	1052.46	1092.44	494.499	978.5	1082.9	516.367	1043.79	833.705	550.14	975.202	1034.62	514.157	1034.41	1046.27	535.607	1005.21	1018.4	501.895
1042.05	585.53	1030.47	831.489	563.888	995.676	876.397	473.308	1062.94	1057.81	456.686	1031.77	1013.67	536.304	958.647	855.033	529.128	1005.96	931.182	504.544	1053.18	949.526	569.47	844.714	1110.25	518.23	972.841	896.469	585.263	983.261	957.986	559.975	1054.68	1092.99	496.315	977.234	1084.78	518.616	1041.83	836.501	548.05	972.476	1036.4	512.291	1035.48	1047.26	534.227	1006.02	1019.3	503.81
1042.53	584.001	1029.1	831.088	562.191	994.777	875.865	470.167	1064.65	1057.62	457.864	1031.31	1013.42	533.228	959.057	856.559	530.939	1004.29	931.597	505.65	1051.8	948.5	570.485	845.06	1110.61	519.612	970.848	895.193	583.736	983.598	958.424	556.577	1057.03	1093.86	498.163	975.869	1084.76	519.34	1040.81	839.212	545.781	970.007	1038.15	510.458	1036.83	1048.25	532.766	1006.73	1019.7	506.04
1042.52	582.535	1028.05	831.215	560.338	993.817	875.086	467.431	1066.12	1057.73	459.036	1030.88	1013.02	529.914	959.58	856.953	531.645	1002.66	931.912	506.685	1050.57	947.892	571.133	844.983	1110.35	520.576	969.249	893.891	582.25	983.773	958.536	553.479	1059.06	1094.55	500.101	974.786	1083.64	519.554	1039.98	841.229	543.208	967.769	1039.58	508.702	1037.85	1049.33	531.072	1007.11	1020.32	508.037
1043.32	581.43	1026.94	831.15	558.225	992.692	874.066	464.608	1067.63	1057.53	460.62	1030.37	1012.2	527.148	960.442	858.609	533.523	1000.95	932.188	507.924	1049.03	946.464	571.45	844.905	1110.98	522.23	967.531	892.651	580.895	983.888	958.23	550.664	1061.17	1095.69	502.196	973.686	1084.65	521.329	1038.35	842.98	540.684	965.994	1040.71	506.908	1038.92	1049.78	528.864	1007.57	1021.01	510.547
1043.84	580.175	1025.95	831.519	555.898	991.526	873.149	462.333	1069.06	1057.82	462.125	1029.74	1011.71	524.349	961.193	859.793	534.923	999.395	932.501	508.995	1047.67	945.522	571.493	844.614	1111.64	523.764	965.692	891.413	579.487	983.81	957.406	547.716	1063.36	1097.44	504.555	972.732	1084.6	522.136	1036.98	844.382	537.976	964.652	1041.43	505.085	1039.95	1048.61	525.168	1009.13	1022.21	513.179
1047.41	580.584	1023.82	832.336	553.809	989.88	871.747	459.727	1070.47	1057.87	463.75	1028.92	1010.7	521.632	962.226	861.726	536.824	997.859	932.988	510.046	1046.08	944.825	571.433	844.189	1112.04	525.408	964.04	890.335	578.226	983.652	957.294	544.949	1065.04	1099.12	506.815	971.688	1084.53	523.468	1035.6	845.487	535.356	963.435	1041.65	503.051	1040.86	1050.27	523.835	1007.83	1023.18	516.121
1048.85	578.911	1023.18	833.083	551.561	988.163	870.695	457.9	1071.47	1058.11	465.464	1028.02	1009.64	519.436	963.52	863.253	538.268	996.87	933.588	511.238	1044.64	943.89	571.301	843.769	1112.32	527.074	962.373	889.329	577.017	983.416	956.388	542.682	1066.8	1101.42	509.715	970.821	1084.43	524.36	1034.15	846.39	532.897	962.756	1042.04	501.046	1041.93	1050.03	521.137	1007.91	1024.08	518.884
1050.19	576.661	1022.41	833.872	549.37	986.424	869.414	456.176	1072.55	1058.44	467.509	1026.8	1008.19	517.538	965.335	865.344	540.114	996.083	934.33	512.414	1043.12	942.88	571.112	843.467	1113.67	529.085	960.719	888.249	575.793	983.171	955.655	540.273	1068.18	1103.74	512.704	969.902	1084.57	525.85	1032.59	846.983	530.726	961.944	1041.75	498.768	1043.18	1049.55	518.601	1008.26	1025.63	521.441
1052.21	574.471	1022	834.819	547.27	984.774	867.96	454.547	1073.82	1058.78	469.188	1025.88	1007.14	516.12	967.07	867.271	541.465	995.707	935.02	513.63	1041.4	941.626	570.396	843.443	1114.45	530.915	958.835	887.512	574.588	982.735	954.493	538.401	1069.7	1106.29	515.838	969.073	1084.31	527.008	1031.21	847.283	528.978	961.712	1041.38	496.698	1044.48	1048.79	516.552	1008.6	1026.88	524.729
1053.71	571.444	1021.86	836.013	545.403	983.062	866.519	453.738	1074.57	1059.25	471.147	1024.79	1005.83	514.996	968.776	869.417	543.271	995.448	936.086	514.916	1039.94	940.837	569.869	843.156	1117.14	534.144	957.385	886.7	573.304	982.471	953.466	536.308	1071.1	1109.03	519.078	968.47	1084.47	528.291	1029.81	847.439	527.867	961.548	1040.81	494.562	1046.09	1047.8	514.872	1009.31	1028.05	527.42
1056.64	569.048	1021.54	837.421	543.646	981.327	865.024	452.881	1075.34	1059.64	473.026	1023.77	1004.34	514.027	970.556	871.469	544.825	995.575	937.208	516.146	1038.35	940.072	569.401	842.539	1118.11	535.717	956.003	886.346	572.138	981.982	952.486	534.565	1072.46	1112	521.98	967.966	1084.23	529.527	1028.5	847.363	526.617	961.654	1040.23	492.787	1047.66	1046.82	513.716	1010.4	1028.83	530.269
1059.18	566.577	1021.48	839.026	541.743	979.435	863.597	452.576	1076.17	1060.21	474.797	1022.46	1003.2	513.223	971.896	873.339	546.378	995.977	938.43	517.505	1037.08	939.612	569.008	842.101	1119.66	537.66	954.316	885.863	570.597	981.521	951.1	532.901	1073.6	1114.95	524.768	967.661	1084.52	530.515	1027.26	847.103	525.307	962.332	1039.42	490.841	1049.39	1045.96	512.97	1011.86	1030.21	533.482
1062.02	564.037	1021.72	840.667	539.768	977.625	861.791	452.158	1076.82	1060.8	476.767	1021.26	1002.09	512.401	972.999	874.686	547.585	996.315	940.118	518.807	1035.83	938.787	568.574	841.632	1121.24	539.77	952.828	885.572	569.039	981.125	949.583	531.586	1074.99	1117.57	527.428	967.747	1085.34	531.697	1025.74	846.521	524.256	963.241	1038.58	489.44	1051.12	1045.08	512.398	1013.4	1031.53	536.46
1064.18	561.195	1022.32	842.171	537.61	975.813	860.463	452.351	1077.18	1061.55	478.767	1020.21	1000.62	511.568	973.981	876.63	549.442	996.93	941.861	520.236	1034.64	938.324	568.171	841.148	1123.23	542.028	951.285	885.392	567.6	980.426	948.31	530.388	1076.12	1120.15	529.849	968.207	1086.29	532.703	1024.39	845.715	523.159	964.708	1037.46	488.054	1053.05	1044.12	511.935	1014.81	1032.47	538.583
1066.74	558.836	1023.13	843.643	535.496	973.989	858.591	452.67	1077.5	1062.53	480.65	1019.04	999.551	511.146	974.544	877.826	550.408	997.627	943.859	521.643	1033.88	937.989	567.684	840.461	1125.18	543.734	950.232	885.536	566.231	979.548	946.745	529.348	1077.13	1122.75	531.987	969.052	1087.61	534.023	1022.82	845.279	522.299	966.425	1036.46	486.992	1054.52	1043.08	511.401	1016.18	1033.32	541.146
1069.28	557.023	1023.89	844.576	532.99	972.357	856.825	453.088	1077.83	1063.72	482.624	1017.94	998.244	510.689	975.077	879.369	552.354	998.552	945.771	523.174	1033.31	937.876	567.181	839.923	1127.52	545.724	949.44	885.577	564.754	978.723	945.234	528.393	1078.32	1125.31	533.705	970.051	1089.37	535.282	1021.62	844.556	521.472	968.585	1035.12	486.011	1056.24	1042.23	510.92	1017.19	1034.57	543.205
1071.35	555.123	1024.94	845.278	530.588	970.847	854.871	453.433	1077.95	1064.87	484.822	1016.92	997.031	510.82	975.419	879.878	553.6	999.947	948.033	524.799	1033.02	937.852	566.598	839.411	1129.51	547.351	949.127	885.818	563.199	977.619	943.428	527.604	1079.26	1127.47	535.636	971.504	1091.46	537.125	1020.44	843.954	521.003	970.835	1034.25	485.352	1057.52	1041.1	510.333	1018.47	1035.79	545.086
1073.54	553.565	1025.9	846.237	528.354	969.212	852.973	454.043	1077.9	1066.26	486.978	1016.15	995.922	510.724	975.707	880.702	555.517	1001.4	950.368	526.549	1032.99	937.853	566.077	838.769	1130.82	549.487	949.092	886.036	561.705	976.671	941.943	526.708	1079.97	1129.67	537.431	972.772	1093.65	539.02	1019.54	842.866	520.273	973.348	1033.14	484.911	1058.87	1040.04	509.686	1019.43	1036.67	547.774
1074.74	551.231	1027.28	846.838	526.355	967.852	850.916	454.406	1077.84	1067.75	489.252	1015.75	994.884	510.828	976.039	881.811	558.161	1002.7	952.716	528.457	1033.28	938.125	565.467	837.875	1133.04	550.644	949.797	886.449	560.367	975.307	940.415	526.029	1080.89	1131.43	539.222	974.103	1096.01	541.145	1019.04	841.893	519.596	975.823	1031.57	484.402	1059.89	1038.88	509.529	1020.68	1037.38	549.992
1076.85	549.688	1028.23	846.711	524.699	966.902	848.704	455.018	1077.77	1069.37	491.632	1015.36	993.809	511.205	976.542	882.032	560.58	1004.06	955.393	530.19	1033.95	938.777	564.655	837.095	1134.29	552.204	950.526	886.622	558.505	974.091	938.899	525.342	1081.42	1132.88	541.248	975.4	1098.62	543.416	1018.79	840.936	519.188	978.256	1030.36	484.245	1060.7	1037.47	509.097	1021.8	1037.83	552.763
1078.46	547.716	1029.28	846.312	523.673	966.059	845.322	455.892	1077.54	1071.08	493.934	1015.03	992.839	511.336	977.041	881.828	562.581	1005.74	958.161	531.798	1034.82	939.492	563.893	836.252	1136.52	553.718	951.553	887.248	556.896	973.002	937.053	524.963	1081.86	1134.06	543.768	976.616	1101.22	545.675	1018.91	840.228	519.073	980.45	1028.76	484.006	1061.5	1036.28	509.066	1022.74	1038.2	555.2
1080	545.514	1030.32	845.512	523.109	965.653	843.548	456.128	1077.1	1072.82	496.13	1014.95	991.883	511.883	977.566	881.974	564.888	1007.2	960.647	533.57	1036.02	940.225	562.822	835.386	1138.3	554.96	952.793	887.997	555.589	971.736	935.441	524.125	1082.13	1134.93	546.579	977.885	1103.49	547.928	1019.32	839.238	518.723	982.604	1027.88	484.152	1062.07	1034.83	508.938	1023.77	1037.86	558.101
1081.37	543.108	1031.05	844.835	522.908	965.693	841.679	456.489	1076.66	1073.81	498.67	1015.67	991.088	512.509	978.06	877.471	562.48	1010.85	963.284	535.16	1037.21	941.127	561.877	834.27	1139.88	557.416	954.185	888.727	553.965	970.616	933.834	523.763	1082.32	1135.36	549.639	978.964	1105.4	549.692	1019.79	838.258	518.724	984.56	1026.32	484.284	1062.59	1033.53	508.984	1024.5	1037.64	561.29
1082.14	540.116	1032.06	843.529	522.698	966.177	839.667	456.998	1076.14	1075.55	499.651	1015.85	990.264	512.904	978.555	879.598	566.591	1011.27	966.332	536.741	1038.53	941.821	560.55	833.045	1141.01	559.163	955.662	889.554	552.27	969.494	932.024	523.472	1082.49	1135.46	552.819	980.203	1108.04	552.079	1020.24	837.253	518.878	986.299	1025.17	484.184	1063.06	1032.15	509.134	1025.31	1037.2	564.544
1083.61	537.826	1032.64	842.283	522.651	966.98	837.669	457.516	1075.52	1076.47	501.697	1016.81	989.409	513.548	979.042	881.054	570.086	1011.56	968.788	538.469	1039.96	942.611	559.195	831.762	1138.89	561.056	957.677	890.735	550.928	968.494	930.519	522.814	1082.55	1135.45	556.354	981.208	1109.45	553.603	1021.13	836.309	519.135	987.947	1023.78	484.511	1063.45	1030.91	509.501	1026.16	1036.43	567.675
1084.07	534.801	1033.45	840.899	521.812	967.953	835.597	457.994	1074.85	1077.5	502.702	1017.56	988.75	513.812	979.434	880.958	571.274	1012.8	971.282	540.016	1041.31	943.719	557.504	830.429	1140.73	563.918	959.561	891.92	549.043	967.238	928.917	522.623	1082.64	1134.83	559.814	982.456	1111.58	555.718	1021.62	835.415	519.513	989.441	1022.64	484.531	1063.79	1029.53	509.932	1026.75	1035.66	570.978
1084.16	531.774	1034.42	839.688	520.859	969.44	833.209	458.183	1074.28	1079.13	504.094	1018.41	988.294	514.265	979.731	880.526	572.293	1014.26	973.807	541.544	1042.73	944.811	555.312	828.792	1134.86	564.36	961.388	893.273	547.272	966.257	927.281	522.424	1082.5	1134.79	562.729	983.408	1112.71	557.272	1022.68	834.499	519.955	990.688	1021.39	484.54	1063.89	1028.56	510.366	1027.24	1034.69	574.111
1084.84	529.815	1035.1	838.437	519.84	971.031	831.262	458.661	1073.63	1080	505.078	1019.41	987.804	515.052	979.885	880.504	573.912	1015.52	975.768	543.253	1044.14	946.078	553.086	827.137	1135.5	566.623	963.445	894.909	545.472	965.242	925.866	521.943	1082.21	1134.52	565.55	984.117	1114.04	559.268	1023.38	833.625	520.195	992.18	1020.29	484.475	1063.96	1027.33	510.826	1027.95	1033.38	576.899
1085.02	528.02	1035.75	837.271	518.914	973.259	829.091	458.91	1073.06	1081.17	506.318	1020.07	987.408	515.574	979.931	880.208	574.586	1016.68	977.858	545.23	1045.13	947.549	550.656	825.528	1135.62	568.778	965.709	896.726	543.605	964.511	924.251	521.861	1081.99	1133.86	568.119	984.988	1115	561.547	1024.32	832.819	520.578	993.214	1019.13	484.698	1063.88	1026.42	511.395	1028.48	1032.35	579.513
1084.8	525.951	1036.6	836.245	518.098	975.464	827.005	459.193	1072.39	1082.04	507.857	1020.86	987.082	516.14	979.809	879.476	575.39	1018.14	979.47	547.166	1046.5	949.128	547.99	824.238	1135.83	571.269	967.533	898.752	541.45	963.914	922.907	521.549	1081.71	1133.24	570.457	985.972	1115.58	563.738	1025.22	832.309	520.984	994.328	1018.22	484.556	1063.91	1025.55	512.061	1028.83	1030.94	581.909
1084.35	524.423	1037.44	835.01	517.485	977.665	825.07	459.616	1071.7	1083.01	509.709	1021.2	986.936	516.545	979.586	879.398	576.348	1019.2	980.832	549.314	1047.3	951.084	545.259	822.825	1139.83	573.462	969.612	900.494	539.417	963.707	921.597	521.373	1081.25	1132.71	572.503	986.971	1115.86	566.395	1026.42	831.845	521.443	995.078	1016.93	484.422	1063.83	1024.73	512.701	1029.19	1029.47	584.36
1084.06	523.496	1038.35	833.835	517.324	979.912	822.925	459.88	1070.96	1084.01	511.924	1021.51	986.7	517.249	979.21	878.644	576.562	1020.35	981.792	551.829	1048.27	953.491	542.061	821.697	1134.83	574.74	970.881	901.833	537.264	963.914	920.141	521.329	1080.57	1132.06	574.103	988.117	1116.35	569.017	1027.39	831.429	521.87	996.012	1015.87	484.607	1063.71	1023.99	513.422	1029.53	1028.1	586.117
1083.99	522.9	1038.98	832.826	517.516	982.073	821.219	460.373	1070.16	1084.51	514.391	1021.88	986.799	518.042	978.393	878.327	577.514	1021.51	982.616	554.196	1048.71	955.851	539.426	821.221	1133.77	575.896	972.407	905.216	534.745	964.004	919.23	521.168	1080.02	1131.43	575.544	989.35	1116.05	571.51	1028.58	831.25	522.435	996.517	1015.11	484.607	1063.58	1023.34	514.21	1029.82	1026.16	588.03
1083.9	522.442	1039.47	831.836	517.948	983.949	819.488	460.764	1069.41	1084.8	516.712	1022.1	987.246	519.273	977.315	877.591	577.987	1022.32	983.015	557.098	1049.46	958.525	536.202	821.019	1133.46	577.009	973.718	907.115	532.451	964.415	918.085	521.12	1079.53	1130.68	576.631	990.493	1115.52	574.032	1029.86	831.331	523.06	996.536	1013.95	484.863	1063.34	1022.8	515.11	1030.03	1024.61	589.199
1082.75	521.085	1040.19	830.961	518.714	986.04	817.885	461.23	1068.6	1084.89	519.098	1022.17	987.366	520.119	976.403	877.134	578.352	1023.13	983.324	559.591	1049.75	961.453	533.187	820.871	1132.42	578.918	974.662	908.97	530.329	964.801	917.053	521.217	1078.54	1130.06	577.612	991.646	1114.84	576.252	1031.18	831.632	523.756	996.363	1013.15	485.033	1063.02	1022.38	516.089	1030.05	1022.8	590.455
1082.44	520.71	1040.59	830.2	519.836	987.771	816.347	461.617	1067.74	1084.37	520.953	1022.27	987.611	521.629	975.208	876.145	578.725	1024.07	983.424	562.14	1049.87	963.789	530.69	821.317	1131.98	579.896	975.745	910.537	528.237	965.586	916.199	521.074	1077.79	1129.24	578.308	992.796	1114.44	578.229	1032.59	832.351	524.817	995.859	1012.37	485.153	1062.6	1022.07	517.191	1029.97	1020.88	591.883
1080.28	518.893	1041.84	829.429	521.099	989.391	814.901	462.221	1066.75	1083.88	522.079	1022.48	988.198	523.002	973.658	875.246	579.059	1024.57	982.979	564.65	1050.03	966.678	527.926	821.88	1130.45	580.849	976.709	912.121	526.626	966.343	915.544	521.161	1077.17	1128.52	578.761	993.643	1113.41	579.635	1034.05	832.863	525.758	994.837	1011.49	485.358	1062.18	1021.81	518.198	1029.85	1018.84	593.081
1080.01	518.684	1042.2	828.801	522.396	990.773	813.382	462.915	1065.94	1083.13	523.095	1023.03	988.314	524.308	972.577	875.091	579.974	1025.11	982.435	566.759	1050.22	968.838	525.522	822.587	1129.55	581.546	977.656	912.962	525.102	967.544	914.944	521.412	1075.94	1127.52	579.067	994.462	1112.38	580.894	1035.42	833.625	526.873	993.522	1010.79	485.794	1061.64	1021.52	519.395	1029.54	1016.87	593.983
1079.64	518.39	1042.49	828.587	523.928	992.171	812.313	463.546	1064.74	1082.28	523.46	1023.65	988.903	526.116	971.163	874.536	580.834	1025.39	981.801	568.501	1050.39	971.299	523.127	823.199	1128.8	582.176	978.342	913.731	523.56	968.351	914.321	521.782	1075.1	1126.57	579.332	995.255	1111.39	581.868	1036.95	834.525	527.904	991.914	1010.2	486.36	1061.05	1021.58	520.722	1029	1014.93	594.821
1079.39	518.358	1042.75	828.356	525.368	993.527	811.259	464.247	1063.7	1080	522.761	1024.9	989.664	527.871	969.777	873.811	581.486	1025.46	981.109	570.106	1050.52	974.11	520.127	823.457	1127.64	582.428	979.352	914.543	522.178	969.45	914.132	521.893	1073.8	1125.88	579.488	995.874	1110.23	582.737	1038.21	835.61	529.175	990.099	1009.64	486.867	1060.2	1021.6	522.248	1028.21	1013.43	595.015
1079.03	518.295	1043.05	828.461	526.829	994.327	810.243	465.158	1062.49	1080.19	523.982	1025.29	990.008	529.654	968.523	873.013	581.862	1025.59	980.125	571.472	1050.57	975.348	518.197	824.073	1125.51	583.921	980.215	914.609	521.132	970.432	914.054	522.259	1072.63	1124.87	579.62	996.272	1109.05	583.251	1039.58	836.703	530.188	987.987	1009.19	487.687	1059.21	1021.62	523.471	1027.55	1011.54	595.927
1077.94	517.686	1043.61	828.646	528.425	995.111	809.457	466.149	1061.14	1079.35	524.307	1026.18	991.097	531.898	966.996	872.055	582.43	1025.54	979.476	572.447	1050.67	976.406	516.185	824.485	1123.53	583.998	981.252	915.084	519.718	970.997	913.891	522.767	1071.18	1123.88	579.74	996.534	1107.88	583.986	1040.7	838.003	531.378	985.599	1008.75	488.384	1058.31	1021.76	525.077	1026.38	1009.94	595.879
1077.03	517.422	1044.14	829.157	530.029	995.437	808.767	467.149	1059.85	1078.45	525.015	1026.71	992.326	533.83	965.649	871.241	582.647	1025.32	978.342	573.518	1050.79	977.279	513.912	824.946	1121.94	584.754	981.68	915.021	518.464	971.359	913.667	523.487	1069.83	1122.75	579.661	996.766	1106.63	584.519	1042.02	839.315	532.41	983.024	1008.64	489.325	1056.89	1021.97	526.725	1025.19	1008.1	596
1075.54	516.684	1044.74	829.788	531.681	995.4	808.03	468.197	1058.46	1077.61	525.905	1027.32	993.467	536.349	964.338	870.329	582.935	1025.28	977.541	574.3	1050.98	977.941	511.416	825.37	1120.12	585.25	981.954	914.743	516.821	971.618	913.933	524.303	1068.14	1121.78	579.601	996.94	1105.34	584.978	1042.84	840.815	533.58	980.116	1008.34	490.431	1055.71	1022.24	528.319	1023.97	1007.21	595.425
1074.58	516.517	1045.05	830.632	533.44	995.004	807.542	469.397	1056.91	1076.71	526.784	1027.93	994.684	538.906	963.074	869.001	583.329	1025.1	976.333	575.181	1051.29	978.515	509.029	825.836	1119.11	585.45	982.438	914.381	515.152	971.634	914.139	525.126	1066.63	1120.77	579.688	996.96	1103.73	585.453	1043.82	842.324	535.028	976.893	1008.53	491.738	1054.17	1022.48	529.912	1022.48	1005.05	595.082
1073.61	516.75	1045.33	831.636	534.974	994.149	806.979	470.606	1055.46	1075.64	527.711	1028.56	996.27	541.727	961.918	868.861	583.545	1024.74	975.401	576.093	1051.65	978.766	506.358	826.242	1118.04	585.248	982.495	913.577	513.302	971.661	914.305	526.223	1064.89	1119.59	579.629	997.028	1102.79	585.938	1044.63	843.626	536.675	973.568	1008.38	493.105	1052.74	1022.92	531.62	1021.18	1003.74	594.647
1072.57	516.953	1045.49	833.042	536.71	992.679	806.551	472.057	1053.78	1074.54	528.782	1029.46	997.889	544.627	960.923	868.17	583.699	1024.46	974.206	576.925	1051.98	979.004	503.718	826.792	1115.58	586.513	982.735	913.133	511.183	971.357	914.556	527.557	1063.39	1118.62	579.502	996.987	1101.19	586.16	1045.17	844.443	538.487	970.445	1008.25	494.178	1051.33	1023.28	533.192	1019.71	1002.61	594.157
1071.57	517.115	1045.64	834.456	538.362	991.415	806.234	473.466	1052.04	1073.29	529.422	1030.39	999.57	547.77	960.236	867.423	583.865	1024.35	973.17	577.882	1052.15	978.719	501.123	827.447	1114.19	586.734	982.445	912.21	509.048	971.26	914.944	528.825	1061.76	1117.64	579.363	996.73	1099.78	586.739	1045.61	844.77	539.972	967.682	1008.36	495.682	1049.87	1023.87	534.94	1018.47	1001.59	593.767
1070.4	517.498	1045.7	835.779	539.708	989.517	805.854	474.878	1050.3	1072.01	530.141	1031.01	1001.49	551.206	959.814	866.818	583.792	1023.92	972.135	578.638	1052.31	978.289	498.304	828.359	1112.07	586.603	982.656	911.051	506.836	971.37	915.406	530.369	1060.03	1116.6	579.212	996.533	1097.98	586.801	1046.42	845.106	541.61	965.304	1008.52	497.27	1048.4	1024.37	536.782	1017.45	999.948	593.552
1069.42	517.795	1045.62	837.542	541.627	987.705	805.544	476.325	1048.53	1070.8	530.595	1031.61	1003.8	554.466	959.617	866.536	583.801	1023.54	970.778	579.683	1052.55	978.087	495.615	829.577	1111.56	586.146	982.101	910.304	504.739	971.716	915.874	531.785	1058.55	1115.59	579.143	996.153	1096.77	586.951	1046.58	844.497	542.722	963.512	1008.74	498.71	1047.18	1025.12	538.437	1016.63	999.185	593.181
1068.55	518.398	1045.68	839.274	542.983	985.911	805.339	477.742	1046.72	1069.47	530.943	1032.06	1005.53	557.477	959.938	866.218	583.641	1022.9	969.768	580.181	1052.77	977.285	493.088	831.032	1108.22	586.786	982.13	909.49	503.278	972.255	917.16	533.663	1056.78	1114.97	578.947	995.73	1095.17	586.927	1047.03	843.596	543.625	961.942	1009.15	500.239	1045.73	1026.29	540.519	1015.73	998.502	592.199
1067.43	518.759	1045.65	841.222	544.666	983.662	805.463	479.501	1045.06	1068.2	531.12	1032.56	1007.45	560.326	960.574	866.15	583.581	1022.29	968.305	580.862	1053.08	976.672	490.749	832.688	1106.24	586.503	981.993	908.241	501.76	973.206	918.318	535.672	1055.2	1114.16	578.651	995.256	1093.89	586.793	1047.19	842.475	544.292	961.076	1009.5	501.683	1044.63	1027.41	542.557	1015.2	997.837	591.981
1065.9	518.774	1045.73	843.192	546.683	981.373	805.643	481.125	1043.25	1067.1	531.36	1032.64	1009.52	562.768	961.36	866.387	583.524	1021.57	967.259	581.343	1053.36	975.482	488.513	834.575	1104.48	586.265	981.413	907.037	500.845	973.95	919.7	538.207	1053.7	1113.45	578.313	994.598	1091.98	586.268	1047.53	841.335	545.005	960.329	1010.4	503.637	1043.32	1028.65	544.687	1014.75	997.522	591.448
1065.1	519.444	1045.64	845.036	548.912	979.059	806.256	482.987	1041.64	1065.73	531.566	1032.83	1011.22	564.858	962.426	866.487	583.055	1020.57	965.764	581.646	1053.69	974.469	486.762	836.683	1103.17	586.358	980.998	906.127	500.426	974.405	921.344	540.544	1052.21	1112.62	577.963	993.821	1091.02	586.367	1047.39	840.157	545.751	959.887	1011.44	505.3	1042.31	1029.89	546.588	1014.33	997.309	590.833
1064.29	519.872	1045.56	846.497	551.543	976.91	806.954	484.687	1040.34	1064.44	531.401	1032.89	1012.49	566.91	963.496	867.038	582.659	1019.56	964.742	581.75	1053.97	973.248	485.085	838.549	1101.43	585.998	980.666	904.463	500.277	974.912	923.444	543.091	1050.79	1112	577.582	993.211	1089.48	585.92	1047.4	838.752	546.515	959.774	1012.76	507.094	1041.26	1031.43	548.636	1014.02	997.344	590.058
1063.52	520.407	1045.49	847.681	554.148	974.788	807.779	486.513	1039.3	1063.41	531.468	1032.88	1013.83	568.941	964.732	867.582	582.058	1018.3	963.574	581.862	1054.16	971.997	483.821	840.643	1099.28	586.022	980.161	903.297	500.489	975.096	925.432	545.699	1049.81	1111.56	577.137	992.103	1087.86	585.107	1047.32	837.259	547.44	960.37	1014.24	509.075	1040.52	1032.9	550.583	1013.84	997.722	589.176
1062.79	521.062	1045.26	848.12	557.267	972.548	809.279	488.718	1038.44	1062.03	531.357	1032.85	1014.08	571.22	965.827	867.615	580.935	1017.36	962.243	581.901	1054.37	970.565	482.431	842.302	1097.38	585.633	979.507	901.626	501.194	975.101	927.501	548.514	1048.79	1111.06	576.636	991.229	1087.43	585.12	1046.56	835.908	548.304	961.404	1015.85	511.157	1040.18	1034.39	552.599	1013.76	997.789	588.353
1062.24	521.534	1044.94	848.477	560.155	971.071	811.137	491.203	1037.6	1060.82	530.894	1032.93	1015.12	573.161	966.514	868.395	580.034	1015.96	961.561	581.621	1054.49	969.186	481.435	843.86	1095.32	585.353	978.982	900.199	501.847	974.943	929.529	550.978	1048.01	1110.85	576.048	990.081	1084.79	583.72	1046.77	834.623	549.209	963.149	1017.91	513.551	1039.84	1035.78	554.407	1013.63	997.955	587.208
1061.69	522.327	1044.62	849.008	563.363	969.22	812.917	493.482	1037.15	1060.08	530.7	1032.65	1016.17	575.377	967.286	868.334	578.476	1014.69	960.569	581.261	1054.68	967.524	480.564	844.994	1093.89	585.017	978.395	898.59	502.907	974.416	931.801	553.513	1047.56	1110.64	575.714	988.949	1084.27	583.729	1046.23	833.139	549.96	965.121	1019.89	515.569	1039.8	1036.94	555.991	1013.7	998.514	585.732
1062.3	524.078	1043.87	848.402	565.472	968.095	814.792	495.902	1036.92	1059.22	530.248	1032.5	1016.26	577.885	968.219	869.109	577.63	1013.27	959.515	580.961	1054.79	965.991	479.749	846.037	1092.46	584.818	977.781	896.856	504.128	974.026	933.826	555.656	1047.46	1110.53	574.843	987.721	1084.07	583.731	1045.7	831.762	550.601	967.388	1021.95	517.784	1040.15	1038.17	557.67	1013.85	998.834	584.553
1062.66	525.324	1043.09	847.378	566.88	967.211	816.925	498.451	1036.97	1056.03	527.776	1033.62	1016.22	580.53	969.151	869.824	576.557	1011.92	958.803	580.612	1054.98	964.271	479.025	846.823	1091.22	584.59	977.076	895.386	505.41	973.701	935.992	557.788	1047.76	1110.66	574.372	986.151	1080.61	581.186	1046.57	830.285	550.659	969.981	1024.12	519.853	1040.55	1038.89	558.884	1014.06	999.22	582.687
1062.33	526.346	1042.19	846.232	567.672	966.421	818.949	501.168	1037.31	1055.48	527.331	1033.42	1016.83	583.489	969.774	870.432	575.546	1010.35	958.116	580.122	1055.02	962.577	478.437	847.303	1089.93	583.752	976.358	894.091	506.631	973.168	937.877	559.631	1048.11	1110.76	573.594	984.655	1082.27	582.41	1045.1	828.786	550.475	972.684	1026.52	521.996	1041.19	1039.66	560.139	1014.11	999.089	581.092
1062.14	527.401	1041.38	845.282	568.21	965.601	820.667	503.314	1038.08	1054.94	526.785	1033.28	1016.41	586.187	970.44	871.003	574.221	1008.96	957.548	579.497	1055.04	960.998	478.069	847.262	1088.96	583.119	975.59	893.14	507.673	972.952	939.877	561.618	1048.96	1110.96	572.96	982.845	1081.3	581.355	1044.7	827.276	549.795	975.368	1028.51	524.096	1041.97	1040.1	561.009	1014.08	999.851	578.726
1062.54	528.894	1040.38	843.622	568.526	964.998	822.46	505.426	1039.29	1054.61	526.092	1033.04	1016.25	589.369	971.27	871.73	573.128	1007.61	957.267	578.786	1055.04	958.761	477.638	847.425	1088.06	582.901	974.665	891.754	508.903	972.715	941.595	563.627	1049.97	1111.23	572.04	981.116	1078.81	579.101	1045.03	825.868	549.121	977.902	1030.16	525.864	1043.09	1040.35	562.118	1014.03	1000.27	576.859
1062.22	530.105	1039.25	841.217	568.204	965.11	824.231	507.211	1040.77	1054.43	525.3	1032.68	1015.42	592.263	972.053	873.263	572.351	1006.22	957.248	577.928	1054.83	957.162	477.619	847.27	1087.43	582.052	973.767	890.55	509.978	972.44	943.833	566.183	1051.19	1111.8	571.016	979.209	1078.28	578.402	1044.35	824.424	548.134	980.413	1031.96	528.086	1044.15	1040.55	563.647	1013.89	1000.33	574.28
1062.21	531.037	1038.23	839.717	568.76	965.377	825.742	508.629	1042.42	1054.1	524.526	1032.35	1014.73	595.075	972.862	874.534	570.607	1005.02	956.901	576.936	1054.56	955.3	477.609	847.249	1086.28	581.073	972.82	889.66	510.737	972.163	945.51	568.814	1052.73	1111.97	569.807	977.235	1079.82	578.94	1042.45	823.064	547.126	982.904	1033.53	530.152	1045.6	1040.65	564.95	1013.66	1001.29	571.847
1062.52	532.743	1036.94	838.165	569.493	966.076	827.063	510.234	1044.18	1054.16	523.655	1031.81	1013.89	597.51	973.603	876.187	569.265	1004.14	956.99	575.82	1053.85	953.612	477.96	846.996	1086.3	580.72	971.746	888.576	511.716	971.927	947.219	571.58	1054.35	1112.27	568.371	975.384	1079.75	578.227	1041.17	821.83	546.357	985.319	1034.91	532.381	1046.87	1040.44	566.854	1013.4	1002.12	569.269
1062.63	534.177	1035.72	836.782	570.23	967.553	828.257	512.009	1046.16	1054.11	522.447	1031.12	1012.57	599.88	974.749	878.109	567.653	1003.34	957.52	574.545	1053.22	951.758	478.313	846.738	1085.67	579.883	970.416	887.73	512.384	971.562	948.261	574.785	1056.25	1112.76	567.161	973.553	1079.79	577.224	1039.75	820.474	545.447	987.564	1035.97	534.564	1048.44	1040.2	568.524	1013.03	1002.7	566.589
1062.71	535.276	1034.54	835.101	570.997	969.462	829.173	513.82	1048.09	1054.41	521.412	1030.38	1011.14	602.011	975.885	879.705	565.376	1003.08	957.534	573.285	1052.41	950.107	478.847	846.517	1085.1	578.704	969.319	886.698	513.402	971.268	949.378	577.647	1058.16	1113.33	565.839	971.956	1079.7	576.142	1038.31	819.301	544.558	989.612	1036.49	537.016	1049.79	1039.52	570.119	1012.75	1003.36	563.504
1062.96	536.739	1033.21	833.651	571.479	971.657	829.872	516.076	1050.01	1054.88	520.25	1029.42	1010.02	603.661	977.286	881.489	563.263	1002.95	958.074	571.671	1051.2	948.536	479.445	846.367	1085.26	577.731	968.018	884.96	514.595	970.788	949.702	580.717	1060.18	1114.1	564.386	970.24	1079.19	574.64	1036.82	818.046	543.401	991.564	1037.08	539.551	1051.1	1038.57	571.774	1012.54	1003.89	561.011
1063.57	538.104	1031.96	832.196	571.679	973.906	830.19	518.522	1051.75	1055.23	518.739	1028.48	1008.41	605.117	978.89	883.62	561.37	1002.76	958.46	570.33	1050.06	947.196	479.988	846.255	1084.91	576.796	966.607	884.384	515.262	970.4	950.11	583.283	1062.12	1115.36	563.084	968.733	1078.97	573.499	1035.24	817.115	542.411	992.974	1037.14	542.117	1052.34	1037.74	572.752	1012.56	1005	558.14
1064.32	539.262	1030.33	830.769	571.544	976.101	830.344	520.781	1053.32	1055.76	517.489	1027.17	1007.28	606.001	980.245	886.041	559.685	1002.79	959.123	568.683	1048.77	945.883	480.615	845.874	1085.65	575.733	965.103	884.135	516.1	969.983	950.287	585.765	1063.82	1116.7	561.415	967.304	1078.38	571.69	1034.09	816.444	541.649	994.089	1036.93	544.604	1053.22	1036.58	573.59	1012.94	1005.13	555.907
1064.93	540.083	1029.22	829.433	570.968	978.427	830.162	523.171	1054.59	1056.47	516.112	1026.01	1005.73	607.087	981.633	887.707	557.437	1003.46	959.204	567.009	1047.26	944.961	481.201	845.433	1085.36	574.24	963.677	883.787	517.129	969.579	949.9	588.273	1065.66	1118.3	559.726	965.834	1078.36	570.694	1032.63	815.858	540.695	994.891	1036.42	547.163	1054.16	1035.41	573.852	1014.04	1005.75	553.651
1065.79	541.189	1027.83	828.049	570.268	980.679	829.621	525.499	1055.39	1056.85	514.299	1024.5	1004.19	607.866	982.801	889.437	555.477	1004.15	959.886	565.298	1046.06	942.941	482.581	845.423	1086.09	572.721	962.095	883.83	518.031	969.155	949.832	590.336	1067.18	1120.19	557.655	964.577	1078.1	569.709	1031.52	815.256	539.486	995.183	1036.03	549.577	1054.91	1034.15	573.943	1015.35	1006.57	551.178
1067.12	542.639	1026.65	826.824	569.499	982.826	828.715	527.728	1056	1057.64	512.902	1022.77	1002.83	608.427	983.886	891.368	554.072	1004.79	960.416	563.599	1044.46	941.494	483.599	845.056	1086.51	571.475	960.768	883.934	519.178	968.686	949.518	592.57	1068.2	1122.42	555.425	963.612	1075.92	567.25	1031.26	814.989	538.497	994.883	1035.03	551.806	1055.54	1032.98	574.017	1017.12	1007.46	548.466
1071.26	546.16	1024.22	825.343	568.401	984.998	827.537	529.96	1056.31	1058.22	511.318	1020.98	1000.97	609.228	984.961	892.871	552.42	1005.46	960.911	562.009	1042.87	940.766	484.532	844.543	1087.37	569.617	959.549	883.918	520.168	968.232	947.587	595.142	1069.52	1124.58	553.058	962.698	1078.05	567.644	1028.86	814.616	537.235	994.437	1034.08	553.876	1056.41	1032	574.261	1018.58	1008.39	545.651
1074.56	549.324	1022.84	824.281	567.304	987.101	826.444	532.093	1056.38	1058.99	510.013	1019.03	999.796	609.684	985.563	894.117	550.583	1006.3	961.756	560.111	1041.2	940.036	485.598	843.892	1087.98	568.339	958.116	884.273	521.138	967.546	947.28	596.968	1070.32	1126.86	551.031	962.084	1078.58	566.475	1027.64	814.648	535.821	993.271	1032.98	555.923	1056.99	1030.77	574.561	1020.07	1009.04	542.949
1077.43	552.068	1021.91	823.511	566.48	988.729	825.064	533.963	1056.36	1059.65	508.245	1017.28	998.039	610.316	986.358	895.634	549.099	1007.25	962.595	558.6	1039.8	939.413	486.575	843.284	1089.8	566.673	956.853	884.636	522.054	966.947	946.91	598.523	1071.32	1130.14	548.257	961.165	1079.27	565.141	1026.37	814.696	534.504	991.779	1031.73	557.742	1057.78	1029.54	575.029	1021.56	1009.33	539.779
1079.67	554.317	1021.49	822.571	565.278	990.446	823.522	535.585	1056.3	1060.59	506.724	1015.24	996.997	610.494	986.725	896.285	546.803	1008.16	963.293	556.947	1038.24	938.97	487.731	842.727	1090.92	564.809	955.545	885.053	522.871	966.249	946.196	600.085	1072.04	1132.99	545.751	961.089	1080.22	563.367	1025.43	814.734	533.004	989.977	1030.48	559.588	1058.26	1028.42	575.655	1022.8	1009.6	536.783
1083.2	557.475	1020.94	821.964	564.054	991.86	822.13	537.314	1056.24	1061.76	505.336	1013.58	995.31	610.964	987.21	897.063	544.659	1008.73	964.825	555.352	1036.65	938.917	488.795	842.173	1093.15	563.181	954.166	885.842	524.123	965.191	945.084	601.696	1072.99	1135.96	543.79	961.228	1081.91	561.531	1024.28	814.728	531.126	987.762	1029.13	560.978	1059.1	1027.25	576.023	1024.32	1009.57	533.513
1086.11	560.374	1020.6	821.207	562.535	993.171	820.609	538.648	1056.14	1063.23	503.677	1012.11	994.101	610.907	987.44	897.843	542.599	1009.06	966.193	553.818	1035.64	938.965	490.126	841.49	1095.45	561.11	952.939	886.431	524.998	964.268	944.216	603.049	1073.71	1138.57	541.814	961.642	1084.01	559.265	1023.64	814.674	529.535	985.187	1027.76	562.218	1059.94	1025.88	576.341	1025.61	1009.28	530.257
1088.72	562.587	1020.64	820.816	561.262	993.87	819.008	539.657	1056.13	1065.02	502.196	1010.94	992.503	610.968	987.794	897.868	539.771	1009.52	967.713	552.316	1034.41	939.269	491.342	840.918	1098.28	558.849	951.972	887.372	526.291	963.223	943.096	604.196	1074.62	1141.36	540.094	962.507	1086.23	556.802	1023.19	814.956	527.685	982.429	1026.33	563.477	1060.72	1024.83	576.673	1026.72	1008.75	527.076
1090.86	564.505	1020.81	820.705	559.612	994.46	817.508	540.772	1056.25	1066.87	500.516	1010.38	991.136	610.809	987.952	898.268	537.461	1009.85	969.164	550.848	1033.75	939.52	492.59	840.148	1100.82	557.075	950.877	888.159	527.439	962.207	941.785	605.251	1075.38	1143.57	538.566	963.711	1087.96	553.787	1022.87	814.894	525.873	979.503	1024.75	564.648	1061.65	1023.56	576.594	1027.69	1007.99	523.707
1093.27	566.777	1021.27	820.635	558.072	994.699	815.828	541.622	1056.56	1068.99	498.968	1009.87	990.007	610.562	988.023	897.751	535.217	1010.17	970.803	549.141	1033.29	939.98	494.082	839.28	1103.39	554.824	950.325	889.18	528.918	961.152	940.645	606.281	1075.91	1146.17	537.005	964.746	1090.32	551.257	1022.79	814.884	523.643	976.411	1023.17	565.62	1062.44	1021.4	577.525	1028.8	1007.53	520.554
1094.79	568.484	1021.72	820.331	556.279	994.888	814.316	542.515	1057.16	1070.87	497.652	1009.81	987.928	610.105	988.341	897.894	533.445	1010.49	972.713	547.394	1032.96	940.145	495.494	838.528	1107.14	552.938	949.91	890.231	530.597	960.178	939.273	606.985	1076.49	1148.7	535.347	966.158	1092.11	548.349	1023.15	814.412	521.422	973.434	1021.96	566.362	1063.18	1019.27	576.899	1029.39	1006.73	517.298
1096.61	570.412	1022.21	820.472	554.613	994.653	812.703	543.436	1057.81	1073.59	495.712	1009.97	987.188	609.948	988.436	897.372	531.595	1011.12	974.709	545.452	1032.94	940.802	497.294	837.677	1109.68	551.241	950.119	891.323	532.32	959.305	937.943	607.789	1076.95	1151.1	533.626	967.385	1093.97	546.132	1023.63	814.323	519.304	970.427	1020.6	567.023	1063.84	1015.33	575.339	1031.27	1006.06	514.501
1098	572.309	1022.78	820.524	553.186	994.092	811.084	544	1058.54	1075.84	494.304	1010.47	986.366	609.475	988.262	897.471	530.36	1011.73	976.803	543.482	1033.22	941.091	499.023	836.831	1112.31	549.304	950.751	892.539	534.462	958.328	936.507	608.326	1077.23	1153.33	531.454	968.949	1095.75	544.173	1024.4	813.622	517.267	967.962	1019.23	567.557	1064.27	1013.93	575.002	1031.6	1004.93	511.816
1099.11	574.286	1023.5	820.716	551.515	993.26	809.628	544.909	1059.03	1077.98	493.197	1011.16	984.964	608.704	988.348	896.595	528.598	1012.57	978.78	541.683	1033.92	941.802	500.886	835.501	1115.28	547.985	951.277	894.018	536.578	957.565	935.038	608.574	1077.31	1155.1	529.215	970.365	1096.62	541.901	1025.55	812.963	515.526	965.949	1017.77	567.713	1064.58	1012.95	574.249	1031.74	1003.79	509.425
1100.33	576.576	1023.97	820.759	550.027	992.365	808.488	545.586	1059.58	1080.16	492.572	1012.33	983.812	608.558	988.359	896.484	527.361	1013.23	980.756	539.746	1034.91	942.612	503.22	834.293	1117.39	546.685	952.541	895.576	538.593	956.761	933.673	608.808	1077.34	1156.42	526.49	971.829	1098.01	540.157	1026.52	812.419	513.706	964.151	1014.73	568.759	1065.25	1011.61	573.374	1032.04	1002.59	507.302
1101	579.423	1024.84	821.421	548.497	990.897	806.987	546.197	1060.05	1081.89	491.882	1013.62	983.264	607.819	988.196	896.626	526.628	1013.86	982.701	537.904	1035.96	943.619	505.402	833.037	1124.06	543.747	954.355	897.599	541.051	956.066	931.933	608.913	1077.36	1157.68	523.652	973.353	1099.41	538.71	1027.39	812.095	512.014	962.656	1013.12	569.105	1065.61	1010.45	572.568	1032.11	1001.16	505.429
1101.73	582.118	1025.47	821.831	547.108	989.344	805.685	546.875	1060.36	1083.49	491.171	1015.07	982.537	607.045	987.982	896.052	525.507	1014.77	984.761	536.276	1037.33	944.935	507.982	831.615	1126.09	542.625	955.252	899.692	543.456	955.583	930.539	609.096	1077.22	1158.55	520.551	974.793	1099.63	536.367	1028.75	811.039	509.834	961.595	1011.41	569.514	1065.87	1009.42	571.729	1032.19	999.737	503.914
1101.89	585.225	1026.6	822.746	545.904	987.904	804.467	547.286	1060.54	1085.05	490.344	1016.16	982.377	606.353	987.455	895.442	524.618	1015.53	986.589	534.7	1038.83	946.248	510.764	830.498	1128.3	541.406	956.647	901.841	546.005	955.42	929.131	609.334	1077.09	1159.01	517.571	976.489	1100.46	534.655	1029.49	810.126	507.757	961.06	1009.33	569.776	1065.98	1008.7	571.008	1032	998.308	502.49
1101.74	587.96	1027.46	823.465	544.577	986.392	803.082	547.506	1060.75	1086.59	489.387	1017.21	982.128	605.597	986.718	895.026	523.897	1016.38	989.047	532.99	1040.4	948.083	513.593	829.391	1129.99	539.744	958.094	904.034	548.588	955.496	927.793	609.357	1076.99	1159.37	514.334	978.098	1100.48	532.118	1030.37	809.037	505.982	961.035	1007.79	570.06	1065.98	1007.61	569.915	1031.9	997.032	501.278
1101.59	590.673	1028.75	824.338	543.307	984.767	801.589	547.591	1060.93	1087.98	487.86	1017.95	981.958	604.679	986.114	894.437	522.872	1017.39	990.287	531.829	1041.97	949.642	516.967	828.677	1131.86	538.457	959.62	906.229	551.278	955.826	926.322	609.352	1076.68	1159.53	511.132	979.498	1100.05	529.348	1031.17	807.718	504.655	961.289	1005.9	570.48	1065.86	1007.1	568.94	1031.45	995.709	499.931
1101.27	592.919	1030	825.246	541.713	983.322	800.382	547.724	1061.03	1089.05	485.595	1018.79	982.147	603.246	985.283	894.177	522.347	1018.06	991.553	530.833	1043.77	952.154	520.371	827.996	1132.49	536.027	961.349	908.201	553.863	956.367	924.909	609.423	1076.47	1159.37	508.272	981.167	1101.44	526.69	1031.49	806.341	503.756	961.749	1004.27	570.669	1065.5	1006.73	568.067	1030.95	994.252	498.796
1100.5	594.908	1031.21	826.412	539.854	981.824	799.024	547.849	1061.1	1090.37	483.446	1019.22	982.404	601.608	984.23	893.863	521.845	1018.89	993.053	529.621	1045.36	954.151	523.708	827.529	1133.98	533.937	962.75	909.963	556.322	957.321	923.683	609.288	1076.14	1159.28	505.55	982.525	1101.33	523.782	1032.06	804.917	503.165	962.543	1002.5	570.907	1064.96	1006.11	566.855	1030.59	992.959	497.804
1099.58	596.349	1032.72	827.692	537.717	980.223	797.941	547.869	1061.08	1091.01	480.425	1020.01	982.921	600.171	982.948	893.416	521.355	1019.86	994.461	528.218	1046.78	956.724	527.442	827.13	1135.52	532.401	964.333	911.628	558.636	958.447	922.225	609.261	1075.76	1158.68	502.974	983.872	1101.13	520.996	1032.84	803.399	501.955	963.446	1000.53	570.938	1064.5	1005.75	565.866	1030.29	991.842	497.089
1098.92	597.721	1033.85	828.622	535.33	978.667	796.702	547.734	1061.06	1091.65	477.738	1020.4	983.537	598.401	981.467	893.224	521.162	1020.56	995.308	526.687	1048.39	958.847	530.574	827.174	1135.02	529.464	965.781	913.075	560.714	959.747	920.911	609.016	1075.41	1158.29	500.667	985.165	1101.11	518.669	1033.72	801.574	500.927	965.105	999.004	571.028	1063.9	1005.77	564.737	1029.84	990.488	496.584
1097.76	598.715	1035.13	829.679	533.018	977.228	795.615	547.624	1061	1091.62	474.713	1021.03	984.11	596.592	979.876	892.987	520.859	1021.18	996.172	525.083	1049.84	961.205	533.552	827.161	1136.58	527.593	967.316	914.35	562.767	961.115	919.822	608.841	1075	1157.85	498.804	986.324	1100.58	516.48	1034.86	800.159	499.778	966.724	997.078	571.144	1063.22	1005.74	563.291	1029.09	989.154	496.588
1096.73	599.269	1036.07	830.449	530.541	975.975	794.269	547.457	1060.81	1091.48	472.166	1021.49	984.226	594.766	978.375	892.163	520.065	1021.98	996.588	523.09	1051.27	962.878	536.549	827.362	1136.48	525.513	968.704	915.235	564.482	962.335	918.59	608.749	1074.49	1157.27	496.888	987.599	1099.77	514.661	1035.98	798.927	498.625	968.785	995.174	570.744	1062.59	1005.41	562.101	1028.5	988.136	496.59
1095.38	600.031	1037.19	830.877	527.774	975.029	793.339	547.288	1060.51	1092.41	471.547	1020.15	984.991	592.971	976.412	891.851	519.948	1022.53	997.046	521.011	1052.58	964.228	539.185	827.873	1136.44	523.245	970.289	915.874	566.317	963.392	917.613	608.481	1073.77	1156.25	494.98	988.766	1099.41	513.762	1037.12	797.497	497.281	970.975	993.51	570.796	1062.08	1005.95	560.661	1027.57	986.916	496.817
1094.35	600.352	1038.04	831.428	525.266	974.037	792.352	547.195	1060.24	1091.86	470.25	1020.91	985.228	591.109	974.489	891.458	519.945	1022.76	997.124	518.667	1054.02	966.101	541.779	828.071	1136.8	521.924	971.29	916.114	567.961	964.357	916.794	608.261	1073.18	1155.62	493.719	989.792	1099.12	513.353	1038.13	795.817	496.27	973.176	992.073	570.409	1061.29	1005.98	559.302	1026.59	985.891	497.34
1092.76	600.629	1039.02	831.913	523.007	972.87	791.365	546.992	1060.07	1091.07	469.44	1021.69	985.864	589.452	972.196	890.828	519.917	1022.91	997.097	516.501	1055.41	966.752	544.134	828.634	1135.97	519.874	972.941	916.301	569.679	965.093	915.994	607.975	1072.68	1154.4	492.279	990.835	1098.44	512.978	1038.93	794.259	495.255	975.501	990.245	569.996	1060.63	1006.17	557.887	1025.42	985.043	497.751
1091.48	601.062	1039.89	831.649	520.975	972.2	790.608	546.868	1059.72	1090.01	468.621	1022.47	986.776	587.483	969.963	890.246	519.859	1023	996.67	514.272	1056.79	967.081	546.002	828.968	1134.92	518.4	974.07	915.989	571.46	965.542	915.273	607.647	1071.87	1153.42	491.244	991.923	1097.24	512.325	1039.96	792.593	494.372	977.681	988.644	569.801	1059.85	1006.23	556.198	1024.16	984.15	498.564
1090.08	601.268	1040.59	831.466	519.428	971.506	789.904	546.705	1059.3	1088.84	468.309	1023.43	987.195	585.905	967.544	889.725	519.967	1022.92	996.179	512.238	1058.24	967.352	548.012	829.132	1134.97	517.833	975.278	915.455	573.241	965.927	914.674	607.186	1070.9	1152.5	490.044	992.721	1096.29	512.058	1040.97	790.802	493.795	979.767	987.575	569.326	1059.04	1007.27	554.297	1022	983.53	499.148
1088.6	601.594	1041.36	830.716	518.488	971.384	789.11	546.498	1058.84	1088.27	468.186	1024.12	988.114	583.92	964.899	889.052	520.254	1022.88	995.576	510.687	1059.61	967.214	549.766	829.214	1133.97	516.789	976.191	914.852	575.256	966.219	914.19	606.782	1070.15	1151.34	489.094	993.295	1095.6	511.961	1041.71	789.041	493.564	981.617	986.178	568.557	1058.23	1007.38	552.766	1020.36	982.893	499.961
1087.29	601.778	1042.1	829.897	518.042	971.361	788.696	546.496	1058.3	1086.8	467.484	1025.03	988.724	581.653	962.267	888.727	520.854	1022.7	994.641	509.336	1061.02	966.497	551.738	829.465	1133.16	515.787	977.113	913.893	577.221	966.524	913.721	606.084	1068.82	1150.4	488.465	993.812	1094.28	511.247	1042.71	787.492	493.577	983.562	984.948	568.054	1057.34	1007.05	551.06	1018.82	982.421	500.737
1085.37	601.856	1042.75	829.004	517.92	971.594	788.261	546.295	1057.74	1086.22	467.383	1025.52	989.431	579.704	960.126	888.216	521.524	1022.57	993.746	508.367	1062.01	965.9	553.614	829.634	1131.23	514.073	978.352	912.767	579.114	966.926	913.12	605.138	1067.86	1148.85	487.648	994.328	1093.52	511.109	1043.52	785.84	493.849	985.052	983.932	567.567	1056.22	1007.52	549.608	1017	982.084	501.554
1084.14	601.875	1043.17	827.828	517.519	972.094	788.048	545.913	1057.01	1084.63	466.901	1026.51	989.986	577.546	958.385	887.64	522.194	1022.37	992.662	507.68	1063.28	965.004	555.486	829.822	1130.38	513.53	979.106	911.83	581.334	967.653	912.987	604.478	1066.32	1147.67	487.193	994.659	1090.72	509.802	1045.22	784.227	494.107	986.401	982.985	566.862	1055.08	1005.89	545.935	1015.99	981.711	502.673
1082.4	601.994	1043.55	826.604	516.88	972.967	787.788	545.416	1056.16	1084	466.923	1027.27	990.9	575.453	957.246	887.138	522.882	1022.21	991.239	506.916	1064.18	963.985	557.564	830.217	1129.73	512.942	979.861	910.706	583.094	968.415	912.705	603.545	1064.85	1146.33	486.452	995.018	1091.66	510.685	1044.9	782.858	494.604	987.753	982.32	566.033	1053.79	1006.77	544.19	1014.41	981.674	503.682
1080.99	601.771	1044.04	825.444	516.034	974.04	787.653	544.83	1055.22	1082.37	466.158	1028.22	992.121	573.495	956.896	886.361	523.401	1022.01	989.749	506.317	1064.91	962.646	559.867	830.92	1129.15	512.324	980.53	909.497	584.793	969.498	912.539	602.673	1063.2	1144.94	486.297	995.371	1089.4	509.689	1046.39	781.379	495.044	988.752	981.648	565.109	1052.33	1009.51	544.118	1012.71	981.723	504.823
1079.39	601.394	1044.47	824.445	514.95	975.601	787.761	543.969	1054.06	1081.2	466.021	1028.88	993.113	571.463	956.932	885.801	524.18	1021.59	988.354	505.937	1065.67	961.513	562.251	831.664	1127.53	510.865	981.406	908.381	586.148	970.457	912.332	601.322	1061.47	1143.55	486.09	995.556	1088.35	509.507	1046.9	779.922	495.703	989.764	981.165	564.014	1050.74	1010.85	542.052	1011.71	981.713	505.997
1077.7	601.19	1044.78	823.516	514.025	977.155	787.865	542.834	1052.8	1080.16	466.079	1029.6	994.194	569.893	957.784	885.533	524.857	1021	986.654	505.273	1066.51	960.014	564.609	832.893	1126.12	510.008	981.965	907.165	587.399	971.299	912.326	600.002	1059.69	1142.04	485.842	995.976	1087.73	509.935	1047.19	779.042	496.683	990.344	980.988	562.72	1048.85	1012.57	540.242	1011.12	982.086	507.282
1076.02	600.434	1045.12	822.524	512.968	979.141	788.076	541.833	1051.27	1078.96	466.104	1030.35	995.7	568.125	958.761	885.66	526.218	1020.13	985.272	504.589	1066.94	958.66	566.942	834.198	1125.2	509.261	982.576	905.715	588.381	972.177	912.259	598.445	1057.84	1140.54	485.813	996.086	1087	510.111	1047.55	778.06	497.638	990.698	980.859	561.633	1047.1	1014.27	538.133	1010.77	982.524	508.645
1074.74	599.937	1045.27	821.873	512.339	980.967	788.232	540.294	1049.55	1077.78	466.193	1030.92	996.58	566.66	960.128	885.5	527.161	1019.34	983.793	504.086	1067.33	957.051	569.001	835.867	1124.37	508.854	982.968	904.248	589.039	972.687	912.163	596.957	1056.2	1138.92	485.896	996.293	1086.31	510.755	1047.57	777.102	498.568	990.746	980.428	560.151	1045.44	1016.07	536.162	1010.43	982.716	510.364
1073.18	599.454	1045.44	821.075	511.72	982.876	788.728	538.896	1047.79	1076.31	466.138	1031.62	997.856	564.812	961.405	885.732	528.145	1018.18	982.288	503.385	1067.81	955.405	570.891	837.442	1123.53	508.431	983.476	902.877	589.527	973.195	912.52	595.237	1054.59	1137.66	486.178	996.376	1085.79	511.292	1047.55	776.448	499.531	990.326	980.59	558.822	1043.5	1016.06	532.047	1011.04	983.349	511.58
1071.42	598.72	1045.49	820.182	511.372	984.734	789.128	537.449	1046.05	1075.53	466.851	1031.87	998.979	562.68	962.806	886.394	529.789	1016.72	980.81	502.553	1068.14	953.393	572.543	838.88	1121.92	507.328	984.063	901.203	589.668	973.36	912.816	593.597	1052.87	1135.85	486.278	996.397	1084.68	511.872	1047.67	775.833	500.675	989.73	980.486	556.996	1042	1017.99	530.109	1011.04	984.513	513.955
1070.18	598.077	1045.44	819.747	511.416	986.647	789.533	535.993	1044.39	1073.94	467.171	1032.65	999.996	560.414	964.096	886.633	531.224	1015.48	979.482	501.718	1068.41	951.571	573.906	839.955	1121.16	507.121	984.174	899.636	589.604	973.274	913.714	591.821	1051.14	1134.56	486.707	996.364	1083.13	512.791	1047.85	775.581	502.106	988.634	980.683	555.695	1040.28	1021.81	530.378	1010.38	985.01	516.02
1068.79	597.168	1045.34	819.254	511.37	988.43	790.205	534.429	1042.72	1072.86	467.736	1033.04	1000.66	558.315	965.513	887.461	532.882	1013.87	978.008	500.838	1068.74	949.225	574.984	840.845	1119.62	506.468	984.503	898.35	589.307	973.073	914.888	589.768	1049.5	1133.23	487.106	996.172	1082.19	513.238	1047.8	775.467	503.469	987.3	981.341	554.24	1038.81	1023.69	528.972	1010.78	985.775	518.037
1067.58	596.537	1045.2	818.909	511.69	990.052	790.873	532.678	1041.19	1071.63	468.447	1033.32	1001.27	555.547	966.961	888.525	534.56	1012.36	976.645	499.955	1068.95	947.318	576.194	841.5	1118.72	506.327	984.612	896.598	588.824	972.844	916.277	587.739	1048	1131.67	487.679	996.033	1081.44	513.68	1047.64	775.567	504.749	985.551	981.77	553.025	1037.23	1024.92	527.207	1011.92	986.316	520.311
1066.09	595.668	1044.91	818.606	512.355	991.613	791.8	531.334	1039.9	1070.89	469.383	1033.42	1002.09	552.3	968.342	889.032	535.932	1010.84	975.275	499.168	1069.1	944.906	576.883	841.805	1118.14	506.319	984.666	895.393	588.282	972.651	917.992	585.463	1046.48	1130.56	488.181	995.798	1080.52	514.155	1047.35	775.622	506.236	983.646	982.794	551.437	1035.7	1026.87	526.573	1012.81	987.542	523.029
1064.89	595.102	1044.72	818.412	513.226	992.969	793.075	529.851	1038.64	1069.78	470.29	1033.78	1002.05	549.315	969.632	890.257	538.041	1009.39	973.947	498.448	1069.23	942.762	577.372	841.863	1116.9	506.03	984.735	894.437	587.758	972.27	919.915	583.05	1045.08	1129.04	488.921	995.469	1079.91	514.673	1047.05	776.104	507.718	981.376	983.777	549.653	1034.46	1026.6	523.499	1014.78	988.634	525.782
1063.84	594.296	1044.46	818.385	514.132	994.188	794.511	528.436	1037.59	1068.5	470.986	1034.27	1002.04	546.332	970.695	891.25	539.302	1008.08	972.691	497.766	1069.21	940.971	577.621	841.752	1116.64	506.855	984.407	893.274	586.957	971.872	922.286	580.344	1044.08	1127.9	489.371	994.944	1079.25	515.554	1046.47	777.044	509.447	979.077	985.383	547.852	1033.16	1029.55	524.232	1015.25	990.048	528.585
1062.66	593.236	1044.22	818.914	515.386	995.499	796.085	526.518	1036.98	1067.82	472.027	1034.3	1001.82	542.977	971.498	892.762	540.978	1006.36	971.558	497.248	1069.27	938.635	577.612	841.798	1116.08	507.034	984.225	892.304	586.17	971.696	924.685	578.029	1043.12	1126.87	490.003	994.479	1078.79	516.311	1045.81	778.206	511.066	976.518	987.025	546.012	1032.19	1031.17	523.419	1016.01	991.449	531.794
1061.55	592.202	1043.79	819.173	516.494	996.263	798.294	524.678	1036.53	1066.83	473.022	1034.38	1001.73	539.928	971.814	894.545	542.912	1005.08	970.44	496.902	1069.25	935.784	576.951	841.831	1114.29	506.672	983.928	891.485	585.543	971.595	927.216	575.686	1042.69	1125.82	490.803	993.814	1078.24	517.065	1045.16	779.578	513.024	973.771	989.134	543.941	1031.3	1032.28	521.727	1016.76	992.633	535.426
1060.79	591.091	1042.96	819.902	517.988	997.061	800.369	522.849	1036.34	1066.12	473.828	1034.4	1001.29	536.844	972.108	895.995	544.23	1003.64	969.312	496.751	1069.15	933.954	576.915	841.901	1113.79	506.914	983.459	890.783	584.97	971.478	929.328	573.713	1042.52	1124.9	491.558	993.088	1078.03	518.205	1044.34	781.265	515.256	970.891	990.729	541.482	1030.89	1033.49	519.782	1017.23	993.783	538.609
1059.86	589.801	1042.23	820.44	519.562	997.403	803.123	520.796	1036.33	1065.23	474.858	1034.35	1000.55	534.129	972.332	897.673	545.912	1002.59	968.107	496.632	1069.01	932.096	576.798	841.985	1106.04	507.558	982.035	890.227	584.361	971.381	932.665	571.266	1042.66	1123.68	492.236	992.469	1077.99	519.37	1043.3	782.926	517.69	968.133	994.127	538.747	1030.27	1034.43	517.51	1017.56	995.217	541.803
1059.51	588.647	1041.12	821.394	521.077	997.332	805.889	518.583	1036.44	1064.59	475.959	1034.01	999.979	531.621	972.422	899.412	547.281	1001.65	967.468	496.513	1068.8	930.421	576.45	842.035	1113.69	508.095	982.493	889.949	583.971	971.294	935.361	569.345	1043.2	1122.96	492.937	991.586	1077.85	520.627	1042.31	784.425	519.935	965.602	995.997	536.664	1030.27	1034.99	514.809	1017.84	996.194	544.819
1054.92	584.936	1041.58	822.754	522.71	996.831	808.833	516.415	1036.7	1064.06	477.068	1033.68	998.962	529.461	972.892	901.353	548.685	1000.95	966.603	496.762	1068.52	927.636	576.265	841.956	1113.46	509.298	981.506	889.517	583.38	971.206	937.828	567.614	1043.97	1122.36	493.888	990.618	1077.42	521.656	1041.34	785.558	522.362	963.903	998.079	534.524	1030.53	1036.26	512.985	1016.8	997.281	547.223
1055	583.293	1040.07	824.065	524.092	995.756	811.65	514.096	1037.14	1063.4	478.295	1033.19	997.917	527.378	973.598	903.292	550.16	1000.46	965.763	497.074	1068.33	925.904	575.626	841.889	1111.19	508.954	980.446	889.106	582.739	971.131	940.352	566.102	1044.68	1121.58	494.452	989.607	1077.63	523.401	1039.86	786.665	524.384	962.724	1000.19	532.169	1031.27	1036.11	510.548	1017.06	997.427	550.078
1056.6	583.718	1037.82	825.58	525.529	994.303	814.634	511.852	1037.92	1063.1	479.68	1032.73	996.856	525.516	974.421	904.869	551.28	1000.34	965.083	497.369	1067.97	924.606	575.129	841.829	1110.54	509.434	979.42	889.006	582.388	971.002	942.779	564.005	1045.9	1120.99	495.219	988.425	1077.3	524.756	1038.69	787.405	525.737	961.936	1002.49	530.253	1032.1	1036.09	508.695	1017.21	998.765	552.043
1056.34	582.36	1036.4	827.28	526.955	992.39	817.288	509.172	1039.08	1062.79	481.064	1032.06	995.653	524.062	975.547	906.908	553.161	1000.25	964.392	497.825	1067.46	923.083	574.53	841.775	1109.99	510.167	978.032	888.969	582.066	970.777	945.349	562.017	1047.17	1120.42	496.386	987.395	1077.58	526.75	1036.93	787.924	527.117	961.259	1004.4	528.37	1033.15	1035.51	507.261	1017.65	999.801	554.141
1055.84	580.614	1035.32	829.056	528.072	990.502	819.983	507.07	1040.42	1062.46	482.425	1031.48	994.375	522.641	976.685	908.112	554.625	1000.26	963.913	498.442	1066.89	921.691	574.124	841.496	1109.87	511.511	976.349	889.254	581.681	970.343	947.447	560.071	1048.77	1119.78	497.338	986.078	1076.58	527.547	1035.94	788.178	528.63	960.775	1006.42	526.424	1034.36	1034.79	506.25	1018.33	1000.25	556.336
1052.27	576.717	1035.29	831.183	529.411	988.224	822.037	505.22	1042.18	1062.2	483.853	1030.81	993.153	521.479	977.729	909.495	556.346	1000.55	963.546	499.178	1066.34	920.57	573.477	841.323	1109.11	511.971	974.714	889.495	581.001	969.986	949.734	557.612	1050.65	1119.06	498.769	984.991	1077.12	529.83	1033.97	788.36	530.305	960.825	1007.98	524.64	1035.63	1034.07	505.951	1019.27	1000.72	558.239
1051.83	575.442	1033.98	833.619	530.229	985.877	824.296	503.6	1044.24	1062.52	485.862	1029.78	991.922	520.561	978.756	910.753	558.319	1000.98	963.221	500.233	1065.6	919.482	573.076	841.011	1109.02	513.812	972.377	890.579	580.825	969.304	951.546	555.186	1052.84	1118.62	500.011	983.817	1074.39	529.35	1033.84	788.094	532.302	960.821	1009.7	522.75	1036.67	1033.16	505.848	1020.24	1000.71	560.333
1053.2	575.381	1031.9	835.929	531.657	983.297	825.993	501.858	1046.62	1061.78	488.15	1029.33	990.648	519.473	979.544	911.777	559.811	1001.61	963.125	501.232	1064.84	918.6	572.67	840.638	1108.59	514.973	970.463	889.207	578.711	970.123	952.847	552.696	1055.2	1118.17	501.516	982.553	1077.23	533.034	1030.97	788.098	534.347	961.013	1011.33	520.725	1037.71	1032.37	505.675	1021.18	1000.84	562.488
1053.21	574.052	1030.49	838.786	533.019	980.756	827.82	500.329	1048.93	1062.02	489.817	1028.28	989.326	518.657	980.42	912.655	561.594	1002.41	961.627	503.156	1064.25	917.845	572.359	840.238	1108.67	516.814	968.108	890.043	578.162	969.136	954.054	550.339	1057.57	1117.54	503.253	981.643	1074.77	532.118	1030.85	787.528	536.169	961.698	1012.78	518.512	1038.9	1031.55	505.431	1022.22	1000.42	564.876
1052.56	572.031	1029.59	841.614	534.918	978.172	829.37	498.619	1051.01	1062.37	491.625	1026.98	987.824	517.826	981.117	913.207	563.469	1003.36	961.467	504.643	1063.2	917.199	572.125	839.801	1108.45	518.039	965.9	891.014	577.568	968.176	955.001	548.091	1059.7	1117.42	505.017	980.503	1077.57	534.743	1027.97	786.729	537.95	962.515	1013.86	515.81	1039.91	1030.9	505.317	1022.86	1000.03	567.408
1052.98	570.7	1028.15	843.855	537.16	975.699	830.66	496.748	1052.78	1062.49	493.369	1025.79	986.407	517.354	981.614	913.498	565.692	1004.26	961.143	506.191	1062.19	916.869	571.866	839.413	1109.26	520.513	963.577	892.351	577.165	966.686	955.755	545.922	1061.91	1117.27	506.911	979.495	1078.82	536.18	1026.46	786.06	539.714	963.644	1014.27	512.838	1041.15	1030.04	505.067	1023.52	999.678	569.466
1053.49	568.88	1026.99	845.546	539.643	973.818	831.621	494.416	1054.32	1062.93	495.313	1024.29	985.235	517.237	982.033	913.897	568.008	1005.08	960.745	507.547	1060.92	916.606	571.601	838.813	1107.71	521.202	961.409	893.392	576.14	965.464	956.029	543.861	1064.07	1117.32	508.795	978.43	1080.6	538.015	1024.61	785.32	541.018	964.988	1014.74	510.153	1042.32	1028.91	504.421	1024.62	998.897	572.129
1054.1	566.476	1025.84	846.999	542.046	971.995	832.351	492.121	1055.73	1063	497.302	1022.93	984.135	516.812	982.272	914.36	570.681	1006.04	960.512	508.955	1059.79	916.573	571.231	838.088	1108.43	523.028	959.246	894.235	575.144	964.082	956.115	542.187	1065.85	1117.82	510.715	977.435	1082.07	539.448	1023.24	784.459	542.625	966.863	1014.55	506.976	1043.7	1028.11	504.054	1025.63	997.925	574.261
1054.69	563.786	1024.93	848.032	544.037	970.862	832.787	489.532	1057.13	1063.59	499.239	1021.44	982.848	517.152	982.624	913.822	572.425	1007.22	960.347	510.422	1058.5	916.71	570.903	837.434	1109.3	524.809	957.426	895.662	573.929	962.566	956.033	540.249	1067.39	1118.74	513.354	976.575	1084.12	541.451	1021.94	783.356	543.792	969.026	1014.29	504.242	1045.35	1027.32	503.677	1026.57	996.844	576.256
1056.16	561.325	1023.85	848.811	546.075	969.476	833.12	487.112	1058.2	1064.18	501.56	1020.08	981.504	516.845	982.915	913.967	574.205	1008.25	960.181	511.684	1057.24	917.048	570.435	836.616	1113.84	528.646	955.806	896.932	572.379	961.321	955.737	538.496	1069.03	1119.8	515.823	975.745	1086.06	543.373	1021.08	782.306	545.063	971.38	1013.93	501.45	1046.86	1026	502.927	1027.93	995.466	578.322
1057.58	558.786	1023.02	849.101	547.741	968.554	832.944	484.156	1059.53	1065.14	503.684	1018.87	980.649	517	983.069	913.354	575.613	1009.61	959.896	512.994	1055.86	917.33	569.915	835.585	1111.81	528.609	954.225	898.357	570.738	959.967	955.236	536.584	1070.26	1121.42	518.55	974.861	1088.09	545.332	1020.58	781.503	546.239	974.016	1013.38	498.655	1048.77	1025.35	502.718	1028.73	994.349	580.004
1058.74	555.788	1022.43	849.45	548.974	967.82	833.034	481.962	1060.78	1065.99	505.788	1017.78	978.878	517.136	983.478	910.72	574.732	1012.11	959.914	514.368	1054.45	917.691	569.269	834.646	1113.54	530.365	952.653	899.7	568.93	958.891	954.554	535.282	1071.59	1123.18	521.289	974.332	1090.41	547.43	1020.31	779.952	547.135	976.839	1012.35	496.216	1050.54	1024.11	502.118	1029.73	993.391	581.752
1059.99	552.541	1022.25	849.066	550.203	967.372	832.847	479.917	1061.98	1067.31	508.399	1016.81	978.087	517.274	983.547	910.146	575.6	1013.26	959.897	515.427	1052.98	918.092	568.563	833.529	1115.31	532.58	951.16	903.249	569.074	956.177	953.798	533.778	1072.87	1125.4	524.307	973.902	1092.98	549.759	1020.26	778.84	548.119	979.55	1011.6	493.995	1052.13	1023.24	501.932	1030.38	991.961	583.133
1061.65	550.031	1022	848.714	551.151	967.044	832.605	478.008	1063.05	1068.46	510.936	1016.24	977.059	517.626	983.636	909.716	576.6	1014.24	959.773	516.869	1051.68	918.521	567.458	832.298	1117.15	534.107	950.074	904.894	567.498	955.31	953.016	532.505	1073.88	1127.89	527.073	973.679	1095.41	552.013	1020.44	777.996	549.189	982.101	1010.67	492.006	1053.59	1022.35	502.028	1031.03	990.289	584.952
1063.15	547.733	1022.02	848.334	552.049	967.05	832.234	476.467	1064.16	1069.81	513.701	1015.72	976.217	517.905	983.682	909.367	577.558	1015.3	960.266	517.962	1050.18	919.096	566.501	831.016	1119.49	536.659	948.917	906.734	565.837	954.413	952.094	531.283	1075.3	1130.66	530.071	973.742	1097.38	553.804	1021.03	776.902	550.24	984.437	1009.53	489.981	1055.01	1021.4	502.307	1031.39	988.822	586.479
1064.12	545.24	1022.56	847.803	552.96	967.419	831.623	475.159	1065.14	1071.61	516.251	1015.35	975.653	518.072	983.726	908.637	578.295	1016.3	960.728	518.829	1048.87	919.782	565.293	829.795	1122	538.129	949.028	908.585	564.116	954.13	951.083	530.402	1076.18	1133.37	532.501	974.149	1099.56	555.704	1021.45	775.76	550.976	986.643	1008.42	488.203	1056.35	1020.73	502.65	1031.72	987.326	587.809
1063.84	542.11	1023.83	847.525	553.807	968.159	830.909	474.005	1066.09	1073	518.755	1015.19	974.103	519.141	983.917	908.052	578.901	1017.1	961.467	520.175	1047.59	920.571	563.94	828.426	1128.22	542.314	949.159	910.899	562.7	954.118	950.002	529.703	1077.19	1136.24	534.666	974.977	1101.22	557.136	1021.95	774.676	551.649	988.328	1007.12	486.676	1057.75	1019.83	503.228	1032.01	986.124	588.921
1065.17	540.532	1024.63	846.797	554.689	969.486	830.348	473.357	1066.85	1074.35	521.11	1015.1	973.606	519.59	983.878	907.959	580.04	1017.76	962.19	521.317	1046.26	923.315	561.676	827.208	1126.91	542.042	949.7	912.936	561.241	954.52	948.702	528.81	1078.34	1138.45	536.739	976.217	1103.06	558.9	1022.52	773.648	552.159	989.784	1005.98	485.48	1059	1019.05	503.892	1032.23	984.676	590.361
1067.08	539.565	1025.35	846.366	555.549	971.208	829.869	472.951	1067.52	1075.71	523.358	1015.45	973.124	520.335	983.889	906.462	579.944	1018.77	963.299	522.718	1045.24	924.959	559.733	826.218	1130.56	544.831	950.259	914.837	559.958	955.228	947.503	528.299	1079.11	1140.72	538.283	977.77	1105.45	561.297	1022.65	772.584	552.423	991.17	1004.65	484.439	1060.29	1018.36	504.806	1032.33	983.105	591.655
1068.13	537.99	1026.59	846.063	556.477	973.293	829.121	472.522	1068.16	1075.82	524.349	1016.78	972.825	521.417	983.673	905.628	580.312	1019.63	964.543	524.157	1044.04	927.151	557.736	825.123	1131.48	546.013	951.44	916.384	558.783	956.328	946.28	527.521	1079.8	1142.52	539.571	979.717	1107.02	563.471	1022.93	771.405	552.546	991.943	1003	483.465	1061.45	1017.81	505.892	1032.44	981.944	592.483
1068.18	535.235	1028.15	845.584	557.079	975.85	828.218	472.388	1068.83	1076.77	526.17	1017.52	972.745	522.19	983.473	907.258	582.929	1018.92	965.68	525.753	1043.27	929.427	555.541	824.488	1136.66	550.031	952.629	919.426	557.304	957.698	945.17	526.91	1080.56	1144.52	541.073	981.854	1108.26	565.995	1023.31	770.529	552.342	992.587	1001.82	483.1	1062.57	1017.74	507.121	1032.24	980.689	593.32
1068.94	533.15	1029.38	845.024	557.085	978.416	827.404	472.427	1069.24	1079.23	529.121	1017.58	972.26	523.4	983.187	906.202	583.404	1019.37	967.281	527.525	1042.78	931.834	553.061	823.946	1139.81	552.987	954.048	921.31	555.971	959.202	944.05	526.362	1081.03	1146.09	542.226	984.092	1108.97	568.09	1023.89	769.589	552.115	992.961	1000.51	482.705	1063.61	1017.46	508.488	1032.06	979.423	593.743
1069.29	530.516	1030.57	844.582	557.229	980.956	826.59	472.632	1069.57	1080.02	530.727	1018.39	972.349	524.715	982.438	905.379	583.598	1019.84	969.026	529.346	1042.44	934.495	550.348	823.615	1140.69	554.619	955.956	922.712	554.727	960.608	942.876	525.792	1081.36	1147.82	543.778	986.401	1109.53	570.919	1024.42	768.763	551.752	992.995	999.027	482.433	1064.31	1017.52	509.744	1031.95	978.277	594.001
1069.19	527.744	1031.71	843.878	556.81	983.505	825.517	472.798	1069.76	1080.91	532.792	1019.49	973.019	526.154	981.34	904.637	584.008	1020.35	971.248	531.453	1042.11	937.164	547.494	823.486	1142.15	556.365	957.949	923.853	553.742	962.352	941.387	525.522	1081.54	1149.23	545.374	988.46	1109.96	573.622	1025.28	768.258	551.304	992.723	997.738	482.107	1065.05	1017.4	511.068	1031.71	977.386	594.065
1069.01	524.85	1032.76	843.442	556.492	985.813	824.681	473.114	1069.96	1081.42	535.196	1020.34	972.93	527.823	980.448	903.615	584.339	1020.77	972.958	533.357	1042.18	939.705	544.836	823.669	1138.81	554.906	960.026	925.135	552.433	963.579	940.229	525.33	1081.65	1150.64	547.462	990.193	1110.05	576.36	1026.01	767.813	550.615	992.429	996.024	482.188	1065.88	1017.83	512.79	1031.52	976.039	593.799
1068.61	522.023	1033.98	842.82	556.127	987.842	823.545	473.542	1070.03	1081.77	537.483	1021.19	973.58	528.923	978.957	898.1	580.729	1023.13	974.886	535.337	1042.69	942.763	542.342	823.747	1141.04	557.384	961.74	926.286	550.998	965.03	939.168	524.831	1081.65	1151.59	549.37	991.757	1109.59	578.669	1027.2	767.633	549.458	991.901	994.863	482.129	1066.42	1018.02	514.275	1031.2	975.343	593.33
1068.42	519.331	1034.87	842.341	555.766	989.674	822.612	473.85	1070.21	1082	540.18	1021.68	973.52	531.08	977.683	897.157	578.867	1023.39	976.783	537.036	1043.24	945.081	539.917	823.956	1140.96	558.796	963.601	926.611	549.601	966.087	938.028	524.752	1081.63	1152.25	552.013	993.069	1109.17	580.687	1028.07	767.701	548.158	991.252	993.315	482.295	1067.02	1018.36	516.192	1030.71	974.764	592.581
1066.71	516.116	1036.01	841.767	555.287	991.354	821.303	474.249	1070.15	1081.82	543.018	1022.29	973.8	532.711	976.15	894.623	577.884	1023.27	978.693	538.624	1043.73	947.531	537.899	824.125	1141.6	560.545	965.327	927.064	547.955	967.002	936.719	524.91	1081.61	1153.07	554.749	994.059	1108.68	582.332	1029.23	767.847	546.617	990.413	992.102	482.458	1067.41	1018.88	518.029	1030.06	974.338	591.572
1065.5	513.627	1037.01	841.257	554.702	992.605	820.296	474.607	1070.18	1081.14	545.603	1022.59	973.729	535.021	974.865	896.101	580.533	1022.92	980.558	540.237	1044.72	949.62	535.892	824.208	1140.46	562.303	966.561	927.5	546.226	967.502	935.744	524.784	1081.55	1153.15	557.473	994.857	1107.68	583.742	1030.25	768.411	545.187	989.399	990.636	482.459	1067.82	1019.44	520.189	1029.12	974.03	590.494
1064.79	512.099	1037.92	840.976	554.013	993.734	819.072	474.994	1070.02	1080.66	548.202	1022.69	974.732	537.036	972.916	896.718	582.049	1022.2	982.556	541.529	1045.35	951.212	534.161	824.146	1140.22	563.938	968.053	927.199	544.408	967.91	934.859	524.799	1081.42	1153.08	560.597	995.618	1106.97	584.742	1031.45	769.125	543.492	988.165	989.336	482.573	1068.05	1020.23	522.468	1027.96	974.098	589.496
1063.53	510.298	1038.86	840.756	552.965	994.468	817.765	475.284	1069.84	1079.74	550.452	1022.72	974.459	539.642	971.473	898.227	584.04	1020.73	984.486	542.749	1046.17	952.789	532.806	823.867	1139.64	565.754	969.447	927.14	542.177	967.946	933.813	524.992	1081.16	1153.1	563.522	995.89	1105.82	585.897	1032.47	769.781	541.822	986.595	988.017	482.579	1068.08	1020.76	524.931	1026.63	974.013	588.465
1062.46	509.131	1039.59	840.395	551.785	994.781	816.659	475.747	1069.57	1078.59	552.262	1022.61	975.406	541.843	969.508	897.453	583.892	1020.59	986.469	543.942	1046.93	953.945	531.544	823.49	1138.95	567.228	971.058	926.549	540.407	967.934	933.174	525.107	1080.81	1152.81	566.387	996.324	1105.16	586.958	1033.72	770.839	540.056	984.718	986.691	482.818	1067.99	1021.6	527.328	1025.08	974.334	587.353
1060.99	507.809	1040.3	840.325	550.506	994.904	815.291	476.142	1069.17	1077.34	553.652	1022.72	976.174	544.773	967.902	896.789	583.695	1020.49	988.144	545.153	1047.53	955.097	530.042	823.091	1138.32	569.212	972.094	925.937	538.256	967.886	932.683	525.203	1080.46	1152.48	569.031	996.37	1104.01	587.903	1034.83	771.998	538.131	982.599	985.342	482.828	1067.8	1022.26	529.76	1023.46	974.624	586.34
1059.79	506.87	1041.03	840.733	549.053	994.792	814.164	476.813	1068.89	1075.98	554.8	1022.98	976.923	547.512	966.043	896.425	583.476	1020.36	989.89	546.618	1048.29	955.561	529.002	822.68	1137.16	570.457	973.428	925.274	536.251	967.839	932.038	525.485	1080.11	1152.01	571.25	996.664	1102.86	588.775	1036.2	773.482	536.187	980.257	984.059	483.118	1067.46	1023.2	532.326	1021.4	974.93	585.499
1058.19	505.615	1041.74	840.858	547.602	994.419	813.19	477.32	1068.36	1074.56	555.61	1023.42	978.189	550.358	964.365	896.131	583.121	1020.24	991.584	548.161	1048.77	956.221	527.388	822.068	1136.54	571.659	974.527	924.413	534.509	968.095	931.506	525.981	1079.67	1151.44	573.167	996.906	1101.67	589.744	1037.35	775.093	534.186	977.906	983.037	483.492	1067.15	1024.24	534.769	1019.63	975.753	583.82
1056.51	504.34	1042.37	841.176	545.591	993.444	811.857	478.139	1067.95	1073.4	556.277	1024.17	979.109	553.281	962.739	895.578	582.207	1020.14	992.997	549.965	1049.46	956.365	525.982	821.839	1134.28	573.96	975.223	923.786	532.786	968.399	931.29	526.357	1079.13	1150.62	574.84	997.488	1100.49	590.9	1038.65	776.857	532.002	975.602	981.672	483.932	1066.68	1025.39	537.069	1017.83	976.075	583.168
1055.35	503.384	1042.8	841.703	543.897	992.565	810.806	478.58	1067.38	1072.13	557.143	1024.88	980.712	556.396	961.477	895.626	581.635	1019.65	994.227	551.989	1050.39	956.451	523.978	821.808	1133.6	575.051	976.231	923.183	531.336	968.893	931.223	526.749	1078.58	1150.39	576.143	997.873	1099.4	591.633	1039.66	778.975	529.933	973.24	980.772	484.211	1066.03	1026.64	539.417	1016.29	977.064	581.89
1053.42	501.79	1043.49	842.198	542.059	991.271	809.808	479.357	1066.89	1070.88	557.819	1025.55	981.512	559.545	960.824	895.846	581.113	1019.2	995.48	554.226	1050.8	956.594	521.996	822.169	1131.14	575.895	976.203	922.398	530.156	969.494	931.408	527.57	1077.56	1149.82	577.124	998.336	1097.96	592.694	1040.79	781.311	527.76	970.737	979.719	484.576	1065.38	1028.11	541.576	1014.92	977.644	580.685
1051.68	500.398	1044.05	843.132	540.177	989.402	808.602	480.104	1066.23	1069.48	558.741	1026.19	983.574	562.214	960.29	896.252	580.688	1018.35	996.113	556.973	1051.42	956.232	519.855	822.931	1128.24	577.411	977.223	921.823	529.588	970.045	931.252	528.344	1076.75	1149.39	577.754	998.727	1096.86	593.288	1041.67	783.528	525.453	968.402	978.883	485.006	1064.76	1029.83	543.667	1014.04	978.629	579.125
1050.56	499.501	1044.52	843.994	538.129	987.42	807.672	480.583	1065.5	1068.31	559.554	1026.64	984.731	565.188	960.628	896.051	579.424	1017.38	996.642	559.341	1051.92	956.133	517.214	824.012	1127.2	577.982	978.072	921.119	529.075	970.711	931.41	529.143	1075.78	1148.68	578.492	999.315	1095.61	594.137	1042.5	785.664	523.331	966.216	977.952	485.3	1063.86	1031.3	545.626	1013.42	979.255	577.775
1048.67	498.001	1045.14	844.865	536.04	985.161	806.741	481.089	1064.71	1066.96	560.432	1027.18	986.53	567.702	961.189	896.88	578.551	1016.12	996.923	561.89	1052.18	955.851	514.798	825.527	1129.64	577.266	980.221	920.445	529.042	971.315	931.915	530.056	1074.3	1148.09	579.151	999.953	1094.4	594.369	1043.3	787.49	521.116	964.357	977.26	485.801	1063.08	1033.07	547.74	1012.98	979.906	575.881
1046.39	496.413	1045.75	846.208	534.152	982.827	805.776	481.713	1063.85	1065.55	561.324	1027.81	988.521	570.009	961.926	897.416	577.644	1014.86	996.665	564.398	1052.43	954.938	512.2	827.083	1128.46	578.023	980.857	919.362	529.278	971.741	932.282	531.159	1073.07	1147.56	579.598	1000.41	1092.93	594.725	1043.88	789.151	519.038	962.737	976.56	486.29	1062.14	1034.79	549.788	1012.69	981.086	573.968
1045.15	495.719	1046.08	847.328	532.097	980.368	805.077	482.248	1062.97	1064.26	562.128	1028.33	989.741	572.091	963.177	898.327	576.696	1013.14	996.518	566.739	1052.58	954.472	510.145	829.292	1127.08	579.046	981.821	918.408	529.531	971.899	932.72	532.342	1071.27	1146.97	579.901	1000.72	1091.6	594.592	1044.47	790.615	516.965	961.541	976.257	486.705	1061.03	1036.48	551.687	1012.53	982.033	571.848
1043.04	494.631	1046.52	848.624	529.714	977.87	804.271	483.051	1061.96	1062.65	562.91	1028.74	991.315	574.137	964.292	898.441	575.094	1011.57	996.01	568.642	1052.55	953.81	508.36	831.419	1125.67	580.278	982.062	916.661	530.234	971.607	933.134	533.579	1069.36	1146.17	580.112	1000.88	1090.44	594.427	1045	791.806	515.034	960.45	975.952	487.237	1059.99	1038.1	553.479	1012.39	983.604	569.667
1041.32	494.122	1046.74	850.228	527.521	975.601	803.711	483.705	1061.04	1061.25	563.605	1029.11	992.442	576.42	965.384	899.213	573.875	1009.96	995.285	570.582	1052.46	952.965	506.684	833.629	1122	582.188	981.087	916.067	530.858	971.831	933.864	534.937	1067.64	1145.44	580.38	1000.94	1088.97	594.377	1045.29	792.502	513.077	959.461	975.296	487.993	1058.69	1039.66	555.271	1012.54	984.905	567.354
1039.6	493.145	1046.97	851.942	525.098	973.238	803.086	484.622	1059.84	1059.67	564.134	1029.41	993.345	578.79	966.442	899.134	571.851	1008.53	994.369	572.145	1052.4	952.179	505.334	835.777	1121.25	582.542	981.211	914.865	531.826	971.731	934.574	536.452	1065.46	1144.8	580.506	1000.94	1087.71	594.095	1045.46	793.06	511.4	958.91	975.281	488.868	1057.28	1041.07	556.869	1012.62	986.334	564.789
1037.88	492.964	1047.14	853.678	522.636	970.746	802.72	485.347	1058.61	1058.25	564.619	1029.74	994.338	580.764	967.486	895.251	566.087	1008.62	993.61	573.241	1052.34	951.194	503.851	837.747	1119.1	583.788	981.378	913.543	532.772	971.509	934.941	538.342	1063.42	1144.2	580.638	1000.83	1086.39	593.4	1045.47	793.094	510.093	958.358	975.113	489.719	1055.81	1042.34	558.447	1012.93	987.651	562.008
1036.22	492.574	1047.15	854.943	520.139	968.598	802.375	486.463	1057.25	1056.79	565.014	1029.85	994.688	583.513	968.598	894.102	562.238	1007.31	992.375	574.277	1052.41	950.333	502.652	839.083	1118.75	583.575	981.449	912.469	533.683	971.429	935.941	539.971	1061.57	1143.45	580.745	1000.5	1085.26	592.621	1045.3	793.033	508.829	958.101	974.989	490.743	1054.18	1043.47	560.031	1013.52	988.871	559.028
1033.84	491.558	1047.39	855.844	517.783	966.942	802.048	487.423	1055.74	1055.27	565.187	1029.93	994.98	586.254	969.752	901.125	567.347	1003.7	991.533	574.89	1052.46	949.26	501.499	840.627	1116.11	584.663	981.024	911.267	534.652	971.447	936.725	541.857	1059.62	1142.89	580.806	1000.25	1083.9	591.866	1045	792.807	507.537	958.106	975.175	491.772	1052.56	1043.75	561.111	1014.31	990.249	555.678
1032.06	491.415	1047.48	856.436	515.323	965.53	801.947	488.551	1054.02	1053.78	565.22	1030.01	995.184	588.913	970.584	901.929	565.461	1002.16	990.238	575.414	1052.62	948.246	500.443	841.55	1116.68	583.684	981.938	910.502	535.288	971.441	937.578	543.982	1057.56	1142.12	580.642	999.964	1083.02	591.361	1044.71	792.305	506.388	958.386	975.062	492.822	1051	1044.18	562.911	1014.77	991.728	552.345
1030.83	491.273	1047.39	856.914	513.272	964.26	801.923	490.086	1052.33	1052.43	565.185	1029.98	994.755	591.591	971.529	903.151	563.826	1000.76	989.379	575.723	1052.79	946.991	499.295	842.223	1114.57	584.83	980.629	909.298	536.208	971.471	938.933	545.812	1055.5	1141.19	580.371	999.649	1082.05	590.675	1044.51	791.964	505.121	959.227	974.943	494.161	1049.33	1044.4	564.696	1015.07	993.148	548.725
1029.17	491.325	1047.52	857.334	511.291	963.328	801.981	491.237	1050.48	1051.12	565.2	1029.92	994.466	594.637	972.563	904.279	561.45	999.73	988.18	576.319	1052.94	946.027	498.353	842.699	1113.1	584.601	980	908.594	536.669	971.472	940.393	548.264	1053.68	1140.63	580.098	999.406	1081.22	589.478	1044.08	791.396	503.718	960.339	975.345	495.503	1047.55	1044.37	566.643	1015.19	995.422	545.069
1028.01	491.368	1047.36	857.742	509.586	962.287	802.144	492.803	1048.53	1049.87	564.883	1029.88	994.023	597.482	973.404	906.238	559.551	999.049	987.251	576.612	1053.18	944.827	497.416	842.863	1111.89	584.577	980.126	907.774	537.329	971.456	941.718	550.782	1051.84	1139.89	579.745	999.145	1080.45	588.395	1043.49	790.819	502.141	961.884	975.407	496.878	1045.73	1044.1	568.59	1015.23	996.311	542.53
1026.48	491.305	1047.37	857.346	507.947	961.771	802.162	494.036	1046.77	1048.83	564.675	1029.78	993.32	600.155	974.464	903.579	552.9	1000.45	986.094	577.084	1053.62	943.766	496.801	842.925	1109.33	585.506	979.266	906.938	537.774	971.463	943.62	553.249	1050.47	1139.1	579.267	998.853	1079.73	587.099	1042.74	790.192	500.961	963.763	975.81	498.382	1044.21	1043.69	570.748	1015.07	997.888	538.782
1025.21	491.528	1047.28	856.813	506.487	961.389	802.428	495.386	1045.01	1047.84	564.5	1029.6	992.364	602.428	975.291	904.632	549.11	1000.83	985.015	577.44	1053.98	942.401	496.45	843.004	1108.07	585.497	978.841	906.244	537.991	971.442	945.632	555.291	1049.05	1138.33	578.962	998.215	1079.27	585.92	1042.05	789.493	499.553	965.884	976.472	500.009	1042.43	1043.04	572.519	1014.81	999.245	535.789
1023.56	491.223	1047.26	856.078	505.273	961.358	802.809	496.72	1043.4	1047.08	564.215	1029.53	991.694	604.69	976.159	907.492	548.553	1000.68	983.947	577.696	1054.27	941.197	496.23	842.932	1107.15	585.499	978.312	905.51	538.391	971.341	947.565	557.708	1048.09	1137.62	578.531	997.677	1078.5	584.735	1040.87	788.906	498.735	968.07	977.453	501.842	1040.85	1042.06	573.916	1014.8	1000.56	532.384
1022.35	491.541	1047	854.988	504.457	961.649	803.573	498.275	1041.87	1046.27	563.676	1029.38	990.874	607.058	977.185	909.695	547.524	1000.85	982.705	578.25	1054.6	940.033	495.964	843.048	1105.7	585.58	977.722	904.885	538.733	971.168	949.719	560.052	1047.28	1136.87	577.989	996.937	1078.28	582.821	1039.77	788.192	498.037	970.335	978.453	503.553	1039.36	1039.69	574.176	1016	1001.73	529.1
1021.35	491.976	1046.71	853.979	503.877	962.289	804.153	499.52	1040.47	1045.79	563.363	1029.1	989.864	608.537	978.279	910.743	545.179	1001.41	981.958	578.433	1054.78	939.188	496.081	843.031	1104.79	585.217	977.321	904.694	539.036	970.978	951.827	562.261	1046.96	1136.19	577.261	995.909	1078.2	581.239	1038.24	787.342	497.322	972.378	979.778	505.726	1038.2	1038.65	575.141	1016.41	1002.64	525.93
1020.33	492.382	1046.31	852.872	503.323	963.35	805.171	501.034	1039.04	1043.41	561.255	1030.27	988.232	610.582	979.982	916.717	544.921	1000.5	980.666	578.807	1055	938.164	496.361	843.093	1103.84	585.061	976.598	904.603	539.437	970.661	953.663	564.389	1046.97	1135.57	576.812	994.967	1075.05	577.351	1037.69	786.437	496.641	974.461	981.406	507.862	1037.5	1038.46	576.703	1016.93	1003.12	522.721
1018.9	492.438	1045.93	851.715	502.897	965.107	806.368	502.611	1037.9	1043.5	560.871	1029.92	987.556	612.432	981.296	917.367	542.148	1001.62	979.576	579.099	1055.18	937.339	496.465	843.168	1102.8	584.78	975.766	904.691	539.897	970.323	955.62	566.546	1047.32	1135.01	575.982	993.721	1075.26	575.46	1035.82	785.891	496.309	976.452	983.12	510.017	1036.91	1037.49	577.439	1018.13	1003.29	519.679
1018.86	493.561	1045.25	850.727	502.533	967.069	807.579	504.078	1036.85	1045.19	561.636	1028.4	986.552	613.124	982.823	913.191	536.185	1004.82	978.617	579.322	1055.25	936.886	496.573	843.181	1102.02	584.334	975.195	904.945	540.549	969.909	957.545	568.812	1048.09	1134.61	575.442	992.357	1077.82	575.621	1032.82	785.082	495.951	978.253	985.378	512.475	1036.67	1036.45	578.211	1019.76	1003.42	516.615
1017.87	494.074	1044.81	849.345	501.889	969.443	809.43	505.935	1035.78	1045.14	560.771	1027.7	984.458	613.913	984.27	914.438	534.038	1005.77	977.418	579.526	1055.4	936.305	496.918	843.175	1101.21	583.823	974.544	904.178	541.76	969.226	959.149	571.147	1048.92	1134.16	574.711	991.07	1077.59	573.303	1031.18	784.525	495.902	979.965	987.174	514.387	1036.8	1035.32	579.24	1021.02	1003.44	514.027
1017.36	494.667	1044.09	848.187	501.864	972.014	811.393	507.752	1034.94	1045.29	559.942	1027.01	983.152	614.869	985.358	914.657	531.572	1006.94	976.531	579.453	1055.46	935.843	497.392	843.117	1100.44	582.958	973.989	904.518	542.482	968.385	960.751	573.661	1050.28	1133.7	574.046	989.545	1077.54	571.656	1029.52	783.722	496.141	981.357	989.153	516.364	1037.02	1034.32	580.207	1022.25	1003.48	511.447
1016.6	495.48	1043.36	846.96	501.651	974.786	813.223	509.326	1034.2	1045.48	559	1026.33	981.601	615.597	986.36	915.252	529.441	1007.77	975.727	579.266	1055.42	935.552	497.868	842.952	1100.13	582.505	972.852	905.028	543.344	967.655	962.497	576.351	1051.97	1133.61	573.381	987.969	1077.58	569.612	1028.09	782.96	496.392	982.94	991.269	518.329	1037.63	1035.11	583.104	1021.97	1003.08	509.293
1016.76	496.947	1042.39	845.65	501.825	977.568	815.903	511.359	1033.59	1045.92	557.829	1025.38	980.036	616.236	987.314	915.056	526.952	1008.68	975.024	579.115	1055.35	935.696	498.39	842.749	1099.74	581.571	972.212	905.486	544.241	966.762	964.206	579.058	1053.84	1133.44	572.69	986.228	1077.18	567.736	1026.95	782.287	496.683	984.09	993.216	520.133	1038.55	1034.08	584.103	1023	1002.81	506.985
1015.79	497.784	1041.79	844.448	502.312	980.402	818.353	513.279	1033.09	1046.07	556.613	1024.38	979.422	617.078	988.004	915.084	524.599	1009.41	974.207	578.785	1055.21	935.915	498.998	842.495	1099.41	580.615	971.091	906.128	545.121	965.624	964.984	582.186	1055.92	1133.32	571.908	984.421	1077.73	566.165	1025.49	781.507	497.176	985.319	995.355	522.079	1039.3	1030.75	583.342	1025.2	1002.44	505.042
1015.18	498.851	1041.02	843.398	502.756	982.997	821.136	515.379	1032.71	1046.41	554.979	1023.16	977.663	617.726	988.433	915.229	522.072	1009.8	973.65	578.324	1055.01	936.284	499.86	842.136	1099.52	579.729	969.955	906.807	546.217	964.608	966.186	584.832	1058.15	1133.14	570.993	982.707	1077.39	563.925	1024.45	781.054	497.656	986.217	996.924	523.951	1040.67	1029.04	583.681	1026.34	1001.93	503.328
1014.45	499.848	1040.17	842.498	503.613	985.414	823.642	517.562	1032.44	1046.81	553.61	1021.85	976.429	617.944	988.89	914.235	519.679	1010.53	973.444	577.838	1054.76	936.666	500.774	841.805	1099.37	578.2	968.867	907.335	547.492	963.595	966.287	587.791	1060.41	1133.05	570.301	980.807	1078.57	562.275	1023.14	780.746	498.484	987.066	998.897	526.218	1041.85	1028.31	584.339	1026.78	1000.85	501.495
1013.79	501.342	1039.24	841.163	504.239	987.638	826.746	519.954	1032.57	1047.1	551.966	1020.05	974.984	618.212	989.19	914.016	517.418	1010.53	973.104	576.859	1054.48	937.142	501.96	841.479	1099.31	577.297	967.44	908.034	548.874	962.46	966.73	590.218	1062.38	1132.99	569.485	978.951	1080.12	560.514	1021.49	780.301	499.468	987.818	1000.19	528.054	1043.39	1025.23	586.199	1027.57	1000.18	500.325
1013.63	503.179	1038.29	840.081	505.506	989.812	829.153	521.828	1033.03	1047.31	550.551	1018.16	973.678	618.223	989.429	913.389	515.915	1011.96	973.087	575.992	1053.95	937.686	503.078	841.11	1099.19	575.536	966.247	908.839	550.376	961.246	966.661	592.737	1064.44	1132.73	568.38	977.016	1079.16	556.311	1021.59	780.27	500.353	988.175	1001.72	530.148	1044.86	1024.01	586.789	1027.66	999.743	498.885
1013.13	504.459	1037.31	839.437	506.459	991.612	831.722	523.628	1033.9	1047.5	549.068	1016.07	972.006	617.536	989.53	912.569	514.254	1012.28	973.103	575.007	1053.35	938.687	504.63	840.677	1099.37	574.142	965.069	909.722	551.754	960.395	966.291	595.017	1066.37	1132.84	567.337	975.121	1083.31	555.453	1019.5	780.228	501.485	988.23	1002.8	532.217	1046.46	1023.17	587.347	1027.57	998.857	497.767
1013.08	506.211	1036.09	838.381	507.811	993.342	834.037	525.505	1035.1	1047.85	547.42	1013.9	970.592	617.521	989.72	912.214	512.768	1013.85	973.447	573.756	1052.72	939.648	506.277	840.147	1099.94	572.932	963.592	910.808	553.479	959.282	965.999	596.988	1068.04	1133.04	566.066	973.264	1083.36	550.826	1019.83	780.422	503.014	987.803	1003.4	534.358	1047.85	1022.25	587.838	1027.47	997.919	496.517
1012.94	507.472	1035.01	837.775	509.131	994.666	836.322	527.126	1036.29	1048.16	545.81	1011.79	969.37	616.932	989.753	911.523	511.49	1014.8	973.791	572.564	1051.65	940.246	508.129	839.363	1100.33	571.745	962.352	911.952	555.17	958.421	965.655	599.1	1069.4	1132.94	565.014	971.551	1087.76	549.239	1018.28	780.862	504.371	987.141	1003.92	536.631	1049.26	1020.96	587.865	1027.54	997.118	495.686
1012.92	508.68	1033.73	837.385	510.884	995.912	838.188	528.919	1037.78	1048.98	544.177	1009.64	968.333	616.477	989.693	910.615	510.519	1015.74	974.432	571.276	1050.65	941.385	510.34	838.401	1100.97	570.009	961.303	913.3	556.788	957.76	964.658	601.269	1071.05	1133.32	563.76	969.889	1087.92	544.18	1019.12	781.496	505.955	986.059	1003.99	538.741	1050.4	1020.15	587.755	1027.59	996.059	494.508
1013.76	510.5	1032.47	836.979	512.495	996.761	840.049	531.163	1039.21	1050.15	542.449	1007.67	967.399	616.064	989.648	909.742	509.451	1016.73	975.078	569.941	1049.26	942.281	512.465	837.366	1101.59	568.787	959.995	914.883	558.532	957.318	963.732	603.104	1072.22	1133.83	562.561	968.275	1092.52	542.864	1018.08	782.137	507.292	984.604	1003.96	540.857	1051.34	1019.29	587.483	1027.64	995.251	493.74
1014.76	512.311	1031.22	837.128	514.292	997.642	841.285	533.152	1040.67	1051.29	540.193	1006.41	966.362	615.471	989.531	908.944	508.519	1017.47	975.951	568.426	1047.88	943.109	514.801	836.363	1103.03	567.259	959.068	916.489	560.174	957.112	962.979	604.943	1073.38	1134.43	561.453	966.812	1091.59	537.441	1019.63	783.165	508.94	982.909	1003.58	542.886	1052.31	1018.57	587.061	1027.69	994.323	493.095
1016.2	514.255	1029.81	836.978	516.067	997.892	842.184	535.43	1042.1	1052.89	538.082	1005.07	965.379	615.132	989.179	907.899	507.592	1018.38	976.551	566.993	1046.26	944.546	516.992	834.807	1104.36	565.907	957.914	918.378	561.974	957.237	962.041	606.626	1074.68	1135.23	560.482	965.711	1095.44	536.396	1019.3	784.286	510.592	980.948	1003.1	544.872	1053.14	1018.05	586.412	1027.7	993.572	492.756
1015.39	514.913	1029.78	837.433	517.972	997.659	842.889	537.862	1043.41	1054.59	535.807	1004.45	964.395	614.409	988.91	907.017	506.807	1019.16	977.326	565.374	1044.32	946.058	519.353	833.494	1105.84	563.853	957.224	920.327	563.75	957.718	960.984	608.22	1075.47	1137.14	559.031	964.13	1096.98	533.923	1020.18	785.472	511.862	978.834	1002.63	546.757	1054.13	1017.85	585.754	1027.59	992.761	492.677
1020.08	519.168	1027.2	837.857	519.903	997.342	843.124	540.203	1044.61	1056.42	533.266	1003.91	963.49	613.523	988.515	906.042	506.083	1019.91	978.072	563.722	1042.43	947.534	521.935	832.488	1108.14	561.914	956.088	922.151	565.833	958.283	958.865	610.094	1076.57	1138.59	557.308	963.299	1097.9	531.631	1021.45	786.995	513.338	976.813	1002.47	548.627	1054.83	1017.71	585.038	1027.47	991.724	492.981
1023	521.928	1025.68	838.542	522.047	996.367	843.396	542.416	1045.4	1058.39	530.642	1003.81	963.032	612.837	987.906	905.176	505.356	1020.42	978.588	562.203	1040.44	949.185	524.127	831.48	1110.69	560.452	954.943	923.917	567.782	959.031	958.236	611.369	1077.23	1140.59	555.719	962.502	1097.76	528.984	1023.06	788.776	514.569	974.631	1000.31	550.916	1055.86	1017.52	584.145	1027.42	991.088	493.244
1025.63	524.898	1024.43	839.407	523.788	994.972	843.208	544.631	1046.11	1060.93	528.329	1003.81	962.607	612.14	987.287	904.027	504.408	1021.08	979.784	560.706	1038.25	951.272	526.669	830.691	1113.79	558.436	954.015	925.412	569.735	960.037	957.228	612.639	1078.29	1142.81	554.111	962.112	1098.19	527.106	1024.26	790.711	515.63	972.191	999.093	552.767	1056.86	1017.87	582.888	1027.18	990.148	494.18
1028.31	527.771	1023.23	840.881	525.82	993.126	842.72	546.715	1046.68	1063	526.132	1004.35	962.28	611.271	986.464	903.004	503.764	1021.7	980.679	559.315	1036.23	953.456	529.116	830.203	1116.91	556.005	953.291	927.043	571.831	961.185	955.779	613.814	1079.06	1145.58	552.223	961.693	1098.95	524.093	1025.34	792.585	516.996	969.688	998.02	554.223	1057.77	1018.15	581.766	1026.74	989.555	495.178
1031.59	531.005	1022.17	842.012	527.414	991.341	842.189	548.654	1047.08	1065.26	524.193	1005.07	962.542	610.381	985.506	902.058	503.103	1022.2	981.793	558.113	1034.12	955.758	531.801	829.787	1120.29	554.111	952.614	928.32	573.567	962.499	954.532	614.764	1079.61	1148.04	550.452	961.534	1099.04	521.384	1026.52	795.019	518.861	967.422	996.937	555.872	1058.83	1018.89	580.44	1025.97	989.03	496.587
1034.37	533.675	1021.58	843.483	528.922	988.973	841.612	550.535	1047.37	1067.42	522.486	1006.19	962.525	609.346	984.371	902.748	504.042	1021.85	983.154	556.859	1032.19	958.55	534.625	829.347	1123.53	551.677	952.654	929.26	574.989	964.08	953.415	615.653	1080	1151.03	548.682	961.778	1098.59	517.823	1027.77	796.826	520.654	965.257	995.811	557.214	1059.7	1019.31	579.095	1025.31	988.853	497.988
1037.23	536.35	1021.3	845.314	530.219	986.635	840.97	552.495	1047.77	1069.55	520.904	1007.16	962.616	608.083	983.248	901.369	503.241	1022.16	984.528	555.659	1030.36	961.005	537.297	829.124	1126.42	549.702	952.981	930.347	576.716	965.246	951.909	616.568	1080.43	1153.72	546.853	962.224	1098.46	514.469	1028.82	798.514	522.628	963.469	994.39	558.627	1060.73	1020.18	577.211	1024.47	988.367	499.836
1039.76	538.638	1021.38	847.129	531.462	984.087	840.08	553.993	1048.25	1071.4	519.325	1008.35	963.306	606.769	981.667	900.122	502.894	1022.38	986.163	554.44	1028.52	963.424	539.998	829.025	1131.5	546.672	953.675	930.914	577.863	966.464	950.548	617.149	1080.61	1156.4	545.046	962.787	1098.97	511.848	1029.67	799.965	524.495	962	993.404	559.707	1061.34	1020.79	575.474	1023.43	988.563	501.607
1042.08	540.561	1021.62	849.189	532.841	981.366	839.397	555.367	1048.74	1073.25	517.788	1009.26	963.262	605.282	980.43	899.032	502.581	1022.42	988.149	553.116	1027.02	966.159	543.171	829.086	1134.46	544.458	954.599	931.473	579.356	967.378	949.254	617.886	1080.67	1159.05	543.227	963.586	1097.84	507.959	1031.18	801.272	526.389	960.886	992.04	560.762	1062.05	1021.15	572.227	1021.75	988.452	503.643
1044.24	542.342	1021.93	851.05	534.392	978.499	838.441	556.487	1049.51	1074.97	515.935	1010.19	963.874	603.675	978.85	898.062	502.184	1022.28	990.324	551.779	1025.97	968.532	546.047	829.22	1137.53	542.91	955.364	931.523	580.882	968.04	948.008	618.172	1080.69	1161.71	541.45	964.709	1095.62	504.274	1033.59	802.105	527.926	960	990.608	561.825	1062.64	1021.34	570.369	1020.26	989.287	505.973
1046.01	543.874	1022.35	852.427	536.168	975.951	837.44	557.577	1050.33	1076.55	513.758	1011.02	964.247	602.143	977.206	896.716	501.745	1022.06	992.596	549.934	1025	970.546	548.732	829.474	1140.93	541.861	956.796	931.321	582.192	968.464	946.616	618.782	1080.68	1164.32	539.828	965.834	1097.12	503.207	1034.02	802.525	529.566	959.261	989.271	562.578	1062.82	1021.88	568.547	1018.38	989.526	508.18
1047.74	545.486	1022.97	853.146	537.85	973.883	836.681	558.401	1051.49	1078.17	511.396	1011.52	964.932	600.247	975.36	895.514	501.693	1021.88	995.22	547.979	1024.42	972.579	551.245	829.916	1142.56	540.13	957.742	931.168	584.219	968.462	945.319	618.838	1080.58	1166.89	537.863	966.782	1094.99	500.483	1036.16	802.589	531.432	958.665	988.185	563.206	1062.73	1022.36	566.428	1016.49	990.494	510.256
1048.98	546.971	1023.34	853.58	539.333	971.986	835.698	559.18	1052.5	1079.36	508.529	1012.38	965.137	598.298	973.752	894.328	501.552	1021.7	998.027	545.488	1023.98	974.448	553.525	830.132	1145.47	539.118	959.35	930.472	585.988	968.504	944.053	619.508	1080.48	1169.29	535.993	967.926	1094.69	499.326	1037.32	802.558	533.082	958.476	986.696	563.743	1062.65	1023.33	564.559	1014.46	991.203	512.636
1050.63	548.625	1023.48	853.605	540.518	970.704	834.993	559.791	1053.53	1080.35	505.957	1013	965.683	596.54	971.808	893.279	501.28	1021.65	1000.07	543.321	1024.23	976.008	555.647	830.337	1147.38	538.373	960.291	929.632	587.911	968.51	943.007	619.616	1080.33	1171.88	533.758	968.889	1094.32	498.764	1038.35	801.954	534.734	958.334	985.538	563.992	1062.59	1024.06	562.422	1012.58	992.336	514.691
1051.74	550.568	1023.73	853.226	541.965	969.385	834.125	560.353	1054.33	1081.73	502.521	1013.41	966.849	594.499	969.733	892.013	501.387	1021.49	1002.99	541.1	1024.69	977.029	557.619	830.683	1149	536.484	961.897	928.521	589.811	968.513	941.627	619.943	1080.13	1173.77	531.321	970.01	1093.55	498.185	1039.43	801.409	536.275	958.639	984.088	564.407	1062.51	1025.14	560.912	1010.83	993.624	516.692
1052.74	553.226	1024.35	852.777	543.376	968.476	833.5	560.656	1055.24	1082.41	499.824	1014.17	967.861	592.886	967.823	891.256	501.414	1021.18	1005.61	538.9	1025.52	977.808	559.913	830.773	1150.48	535.258	962.804	927.319	591.628	968.69	940.639	619.927	1079.73	1175.64	529.137	971.104	1092.49	497.562	1040.5	801.06	538.014	959.156	982.933	564.664	1062.45	1026.59	559.147	1009.54	994.892	519.072
1053.91	556.027	1024.82	852.081	544.83	967.944	832.436	560.956	1055.82	1082.28	497.169	1014.92	968.958	591.059	965.639	890.52	501.61	1021.12	1008.3	536.849	1026.82	978.604	561.596	830.803	1151.28	532.716	964.27	926.151	593.395	969.179	939.396	620.071	1079.3	1177.22	526.79	972.39	1091.52	497.024	1041.46	800.184	539.343	959.716	981.554	564.69	1062.33	1028.42	557.422	1008.3	996.46	521.429
1054.47	559.202	1025.6	851.069	546.433	967.503	831.749	561.038	1056.2	1082.24	495.077	1015.7	970.084	589.182	963.489	889.551	502.133	1020.79	1010.72	534.935	1028.27	979.021	563.534	830.848	1151.84	529.771	965.428	924.729	595.033	969.965	938.237	619.949	1079	1178.34	524.085	973.67	1090.33	496.578	1042.05	799.549	540.506	960.919	980.333	564.801	1062.26	1030.6	555.657	1007.52	997.904	523.376
1054.94	562.304	1026.39	849.944	547.76	967.096	830.848	561.128	1056.56	1082.15	493.773	1016.65	971.493	587.061	961.525	889.109	502.386	1020.49	1013.49	533.263	1030.15	979.035	565.421	831.138	1153.12	527.711	966.479	923.509	596.534	970.873	937.385	619.994	1078.59	1179.14	521.609	975.046	1089.49	496.534	1042.64	798.488	541.477	962.456	979.386	564.756	1062.03	1032.78	553.677	1006.92	999.37	525.224
1055.27	565.175	1027.41	848.811	548.926	966.928	829.921	561.194	1056.82	1081.74	492.688	1017.85	972.86	585.176	959.863	888.879	502.992	1019.93	1016.14	531.793	1031.93	979.33	567.804	831.493	1153.32	525.596	967.839	922.153	597.911	972.138	936.442	619.768	1078.24	1179.3	518.574	976.56	1088.19	496.015	1043.3	797.517	542.431	964.521	978.348	564.69	1061.82	1034.66	551.105	1006.76	1001.05	527.64
1055.04	567.647	1028.43	847.603	550.386	967.139	829.179	561.074	1057.07	1081.5	491.978	1018.91	974.15	582.861	958.4	888.543	503.993	1019.28	1018.44	530.306	1033.61	979.448	570.076	832.095	1152.84	522.728	969.496	920.718	599.131	973.125	935.504	619.654	1077.79	1179.76	515.808	977.909	1086.77	495.446	1043.91	796.557	543.176	966.829	977.262	564.577	1061.5	1037.26	549.479	1006.67	1002.58	529.761
1054.65	570.266	1029.71	846.298	551.864	967.678	828.311	560.879	1057.14	1081.22	491.375	1019.64	975.74	580.518	957.463	888.24	504.672	1018.43	1020.53	528.912	1035.51	979.228	572.478	833.153	1153.28	521.191	970.754	919.113	600.132	973.901	934.794	619.306	1077.13	1179.52	512.857	979.247	1084.58	494.78	1044.56	795.53	543.834	969.603	976.237	564.584	1061.08	1039.99	547.232	1006.79	1004.58	531.805
1054.28	571.94	1030.65	845.132	553.214	968.722	827.358	560.895	1057.08	1080.75	490.876	1020.53	977.2	578.41	956.947	892.222	507.821	1016.02	1022.41	527.311	1036.92	978.992	574.439	834.26	1154.08	520.299	972.117	917.539	601.005	974.606	934.131	618.851	1076.65	1179.04	510.09	980.682	1083.77	494.853	1044.99	794.52	544.185	972.448	975.401	564.076	1060.69	1042.51	545.3	1006.98	1006.62	534.06
1053.89	573.678	1031.87	843.794	554.255	970.22	826.417	560.511	1056.96	1080.36	490.309	1021.4	979.183	576.071	956.956	892.383	509.295	1014.8	1023.81	525.584	1038.49	978.628	576.419	835.82	1152.47	517.937	973.666	915.841	601.159	975.243	933.458	618.362	1075.96	1178.44	507.522	981.872	1082.4	494.884	1045.34	793.628	544.659	975.37	974.594	563.659	1060.38	1044.61	543.397	1007.46	1008.67	536.456
1053	574.779	1032.82	842.817	555.39	972.115	825.696	560.327	1056.7	1079.66	489.582	1022.28	981.324	573.631	957.265	886.893	506.471	1015.92	1025.28	523.73	1039.78	978.078	578.33	837.574	1151.96	516.189	975.138	914.236	601.739	975.502	933.102	617.853	1075.01	1177.94	505.009	983.057	1081	494.728	1045.68	792.546	544.99	977.888	973.87	563.405	1059.9	1046.08	541.472	1008.19	1010.77	538.955
1052.18	575.722	1033.95	841.978	556.104	974.355	824.949	560.217	1056.35	1079.12	489.28	1023.24	983.04	571.511	957.928	884.924	505.124	1014.57	1026.19	521.445	1041.07	977.823	580.016	839.307	1151.21	515.069	976.017	912.552	602.087	975.629	932.454	616.938	1074.19	1177.16	503.06	983.984	1079.95	495.124	1045.81	791.037	545.278	980.34	972.939	562.651	1059.48	1047.79	540.354	1009.32	1012.64	542.089
1051.17	576.634	1034.81	840.678	556.344	976.844	824.063	560.083	1055.76	1078.53	488.919	1024.33	984.905	569.353	958.788	888.076	509.373	1012.97	1027.08	519.028	1042.22	977.031	581.706	840.978	1150.74	514.134	976.903	910.685	601.921	975.707	932.044	616.138	1073	1176.1	500.941	985.035	1078.3	494.813	1045.95	790.27	545.657	982.504	972.613	562.229	1058.84	1049.8	539.767	1010.35	1014.54	544.946
1050.07	577.262	1036	839.814	556.575	979.359	823.392	559.805	1055.33	1077.77	488.612	1025.44	986.822	567.309	959.749	885.442	508.146	1012.1	1027.53	516.283	1043.43	976.143	583.072	842.235	1149.4	512.586	977.697	909.227	601.964	975.508	931.588	615.143	1071.75	1175.73	498.636	986.225	1077.12	495.203	1045.84	789.035	546.197	984.641	972.046	561.578	1058.16	1050.71	538.827	1011.59	1016.15	547.934
1049.1	577.862	1036.89	839.335	556.697	981.815	822.75	559.617	1054.96	1076.9	488.32	1026.79	988.691	564.936	960.667	888.409	512.177	1010.73	1027.8	513.438	1044.82	975.305	584.561	843.566	1148.74	511.256	978.806	907.557	601.768	975.442	931.573	614.298	1070.31	1174.95	497.25	987.431	1076.26	495.524	1045.63	787.883	546.187	986.251	971.796	560.758	1057.38	1051.61	537.716	1012.94	1017.68	550.787
1047.86	578.385	1037.94	838.309	556.595	984.28	822.047	559.448	1054.53	1076.05	488.085	1027.62	990.436	562.762	961.41	893.981	517.296	1007.07	1027.77	510.266	1045.93	973.832	585.843	844.245	1147.85	509.832	979.717	906.299	601.552	975.449	931.296	613.045	1068.97	1173.83	495.944	988.572	1074.82	495.801	1045.34	786.707	546.178	987.682	971.532	559.86	1056.6	1053.33	537.335	1012.97	1019.21	553.163
1046.78	578.709	1039.01	837.418	556.55	986.614	821.24	559.134	1054.07	1075.32	488.119	1028.48	991.555	560.36	962.149	895.156	518.885	1005.65	1027.81	507.571	1046.99	972.641	586.986	844.665	1148.9	511.125	979.448	904.673	601.241	975.38	931.007	611.806	1067.35	1172.49	494.649	989.672	1073.99	496.1	1044.93	785.742	545.861	989.064	971.253	558.954	1055.54	1053.77	535.573	1014.14	1020.53	555.395
1045.62	579.251	1039.91	836.811	556.535	988.712	820.83	558.829	1053.56	1074.46	488.136	1029.32	992.27	557.688	962.912	890.721	516.391	1006.7	1027.26	504.901	1048.33	971.562	588.206	844.851	1138.7	509.108	980.515	903.618	600.833	975.367	930.743	610.41	1065.82	1171.51	493.668	990.748	1072.74	496.345	1044.45	784.775	545.235	990.024	971.277	557.801	1054.24	1053.39	532.847	1015.22	1021.85	557.51
1044.28	579.313	1041.04	836.08	556.037	990.806	820.336	558.331	1053.12	1073.58	488.289	1029.91	993.124	555.072	963.491	889.22	514.571	1005.48	1026.77	502.383	1049.7	969.81	588.968	844.821	1136.59	507.635	981.077	902.286	600.197	975.423	930.683	608.802	1064.31	1170.48	492.708	991.649	1072.26	497.051	1043.76	783.952	544.344	990.703	971.383	556.506	1052.92	1053.52	530.363	1015.81	1023.03	559.941
1043.07	579.777	1041.76	835.623	555.698	992.555	819.992	557.768	1052.56	1072.65	488.288	1030.57	993.733	552.133	963.891	893.509	519.155	1004.29	1026.08	500.312	1050.84	968.521	589.331	844.577	1137.66	506.337	981.268	901.157	599.664	975.459	930.67	607.221	1062.78	1169.41	492.041	992.539	1071.23	497.518	1043.23	783.523	543.395	991.072	971.321	555.096	1051.32	1053.02	527.486	1016.33	1024.02	561.868
1041.82	580.04	1042.6	834.925	554.795	994.035	819.622	557.127	1052.07	1071.73	488.62	1031.2	994.017	549.061	964.332	895.083	520.851	1003.39	1025.23	498.381	1052.13	967.227	589.944	844.218	1146.98	507.597	981.981	900.191	599.062	975.455	930.832	605.493	1061.21	1168.17	491.214	993.276	1070.67	498.2	1042.59	783.034	542.188	991.252	971.544	553.655	1049.62	1052.61	524.699	1016.75	1024.5	563.884
1040.5	580.14	1043.45	834.633	554.016	995.385	819.463	556.475	1051.38	1070.83	489.004	1031.66	994.466	545.564	964.449	899.17	524.876	1001.56	1024.21	496.935	1053.24	965.905	590.163	843.862	1145.88	506.759	981.932	899.185	598.144	975.472	931.111	603.486	1059.75	1167.24	490.353	993.909	1069.36	499.324	1041.92	782.882	540.952	991.19	971.985	552.13	1047.69	1052.3	522.337	1016.96	1024.95	565.901
1039.19	580.429	1044.04	834.396	553.051	996.362	819.48	555.568	1050.56	1069.9	489.498	1031.97	994.5	541.89	964.717	904.554	528.494	999.502	1023.11	495.972	1054.3	964.91	590.633	843.565	1142.49	503.834	982.088	898.632	597.515	975.201	931.514	601.222	1058.49	1166.1	489.59	994.556	1068.87	500.12	1040.94	782.497	539.12	990.913	972.52	550.271	1045.58	1051.38	520.288	1017.57	1025.27	568.073
1038	580.377	1044.56	834.042	551.913	996.996	819.717	554.442	1049.82	1069.01	490.059	1032.18	994.298	539.104	964.928	903.442	527.895	1000.84	1021.71	495.078	1055.32	964.119	590.549	843.407	1141.35	503.078	982.358	898.031	596.661	974.894	932.67	599.026	1056.86	1165.24	489.136	995.067	1069.15	501.431	1039.78	782.514	537.165	990.469	972.75	548.576	1043.83	1050.29	518.629	1018.8	1025.22	569.918
1036.51	580.066	1045.14	834.211	550.41	997.289	819.828	553.266	1048.81	1068.06	490.776	1032.38	993.918	535.86	965.294	903.243	527.575	1001.62	1020.35	494.26	1056	963.103	590.429	843.316	1140.28	502.248	982.623	897.604	595.785	974.55	933.818	596.364	1055.41	1164.06	488.413	995.521	1068.91	502.65	1038.3	782.915	535.247	989.515	973.531	546.718	1041.79	1049.25	517.795	1020.32	1025.42	572.353
1035.02	579.93	1045.65	834.054	548.788	997.517	820.304	551.969	1047.49	1066.74	492.194	1032.7	993.329	533.117	965.812	904.223	528.975	1000.43	1018.91	493.677	1056.67	962.019	590.197	843.166	1141.43	503.946	982.891	897.435	594.962	973.981	935.049	593.479	1054.22	1163.07	487.995	995.851	1068.3	503.737	1037.19	782.979	533.172	988.343	974.194	544.826	1040.17	1048.04	516.884	1022.46	1025.1	574.676
1033.87	579.552	1046.06	834.278	546.875	997.431	820.52	550.479	1046.16	1066.21	492.883	1032.78	992.757	530.294	966.547	905.868	530.347	1001.13	1017.45	493.284	1057.37	961.352	589.901	843.014	1140.12	503.451	982.977	897.17	594.17	973.281	936.759	590.507	1052.9	1161.95	487.42	996.326	1068.54	505.339	1035.35	783.214	530.92	987.043	975.097	543.269	1038.45	1047.03	516.402	1024.09	1024.94	576.86
1032.44	578.851	1046.34	834.628	545.063	996.879	821.159	548.677	1044.68	1065.64	493.65	1032.82	991.721	528.038	967.833	907.368	531.925	1001.31	1015.94	492.602	1058.14	960.746	589.316	842.808	1139.2	502.957	982.971	897.211	593.316	972.25	938.367	587.475	1051.8	1160.98	486.965	996.667	1067.88	506.709	1034.05	783.539	528.627	985.303	976.249	541.393	1036.92	1045.8	515.778	1025.66	1024.37	579.229
1031.07	578.533	1046.56	835.143	543.12	996.252	821.793	546.788	1043.06	1065	494.306	1032.75	991.063	525.761	969.413	910.136	534.49	1001.2	1014.48	492.122	1058.61	960.505	588.727	842.458	1136.27	500.478	983.026	897.567	592.196	971.13	939.558	584.709	1051.16	1159.24	487.456	996.6	1067.94	508.398	1032.19	783.787	526.362	983.374	977.898	539.376	1035.26	1044.83	515.37	1026.65	1024.27	581.087
1029.78	578.205	1046.66	835.792	541.253	995.237	822.266	544.999	1041.44	1064.5	495.141	1032.57	990.033	524.318	971.15	914.967	537.83	1000.49	1012.81	491.639	1059.17	960.472	587.916	842.162	1127.3	500.529	982.045	897.737	591.207	969.754	942.923	581.105	1050.46	1158.02	487.447	996.728	1067.46	510.075	1030.77	784.229	524.04	981.38	979.543	537.424	1034.15	1043.82	515.154	1027.69	1023.18	583.319
1028.38	577.384	1046.79	836.43	539.405	993.858	823.162	543.256	1039.69	1064.12	496.053	1032.27	988.854	522.888	972.997	915.969	539.422	1001.27	1011.24	491.196	1059.55	960.751	587.128	841.857	1133.37	500.414	981.904	898.007	590.258	968.177	944.779	578.383	1050.2	1157.14	487.346	996.809	1066.87	511.396	1029.14	784.772	521.365	979.344	981.322	535.093	1032.92	1042.36	514.566	1028.61	1022.1	585.321
1027.45	576.915	1046.64	837.301	537.584	992.275	824.068	541.475	1038.16	1063.86	497.086	1031.86	987.829	521.663	974.842	917.081	541.174	1002.06	1009.66	490.804	1059.94	960.8	586.25	841.534	1132.66	500.528	981.783	898.753	588.963	966.71	946.996	576.03	1050.17	1156.07	487.586	996.649	1066.78	513.247	1027.83	785.346	518.767	976.862	983.706	532.698	1032.07	1041.21	514.323	1029.4	1021.24	587.378
1026.31	576.393	1046.49	838.459	535.811	990.595	825.21	539.784	1036.6	1063.3	498.081	1031.54	986.799	520.25	976.337	917.41	542.359	1003.08	1007.87	490.349	1060.42	961.526	585.113	840.902	1132.28	500.593	981.491	898.972	587.594	965.261	949.275	573.849	1050.57	1155.12	487.909	996.47	1066.51	514.743	1026.23	786.209	516.303	974.275	986.696	529.655	1031.25	1039.91	514.206	1030.46	1020.45	588.519
1025.19	575.868	1046.16	839.726	534.14	988.934	826.486	538.056	1035.22	1063.27	499.142	1030.95	985.626	519.42	977.701	917.442	544.459	1004.06	1006.23	490.153	1060.8	961.989	584	840.266	1130.63	501.003	981.478	899.664	585.952	963.806	951.238	571.943	1051.23	1154.14	488.473	996.044	1066.91	516.572	1024.98	786.843	513.484	971.572	988.597	527.533	1030.97	1038.57	514.03	1030.95	1019.29	589.841
1024.17	575.393	1045.75	841.074	532.357	987.149	828.293	536.68	1033.94	1063.29	500.426	1030.34	984.465	518.368	978.714	917.297	545.973	1005	1004.57	490.024	1061.17	963.039	582.564	839.651	1130.19	501.859	980.947	900.585	584.202	962.305	953.002	570.152	1052.26	1153.33	488.989	995.682	1068.19	518.505	1023.14	787.462	511	969.085	991.123	525.334	1030.99	1037.01	513.954	1031.51	1018.39	591.141
1023.56	575.117	1045.28	842.57	530.582	985.462	830.067	535.245	1032.87	1063.28	501.861	1029.74	983.51	517.635	979.584	916.658	548.009	1006.15	1002.95	489.985	1061.45	963.808	581.095	838.948	1130.13	502.668	980.164	901.416	582.316	960.976	954.65	568.172	1053.22	1152.41	489.779	995.272	1068.91	520.123	1021.82	787.401	508.645	966.808	993.397	523.367	1031.25	1035.75	514.01	1031.94	1017.42	592.025
1021.95	574.264	1044.93	844.024	528.643	983.722	832.375	533.684	1032.02	1063.65	503.066	1029.14	982.651	517.223	980.123	914.408	549.008	1007.7	1001.47	489.968	1061.7	964.735	579.353	838.043	1128.65	502.858	979.623	902.577	580.34	959.645	956.383	566.052	1054.35	1151.74	490.523	994.611	1070.13	521.905	1020.18	787.571	506.384	964.778	995.875	521.358	1031.83	1034.36	514.237	1032.31	1016.04	593.281
1021.24	573.516	1044.5	845.807	526.765	981.935	834.88	531.912	1031.41	1063.88	504.416	1028.26	981.572	516.537	980.54	914.024	550.49	1008.94	999.529	490.046	1062.05	965.856	577.394	836.991	1128.84	503.76	978.674	903.838	578.141	958.542	957.914	563.318	1056.05	1150.73	491.622	993.762	1071.44	523.596	1018.99	787.301	504.415	963.105	998.27	519.372	1032.5	1033.09	514.468	1032.91	1015.29	593.81
1020.53	572.694	1043.54	847.41	524.655	980.377	837.802	530.051	1031.13	1064.31	506.008	1027.27	980.847	516.29	980.782	914.285	551.758	1010.07	998.235	490.196	1062.17	967.063	575.424	835.716	1128.15	504.914	977.263	905.199	575.815	957.312	959.581	560.557	1057.72	1150.08	492.661	992.881	1073.4	525.82	1017.9	787.153	502.09	961.576	1000.45	517.415	1033.56	1031.85	514.88	1033.32	1014.02	594.72
1016.15	570.084	1044.11	848.644	522.418	979.075	840.744	528.05	1030.95	1065.01	507.64	1026.22	979.379	516.252	981.321	913.646	552.375	1011.58	996.648	490.66	1062.23	967.765	572.733	833.908	1129.16	506.032	975.893	906.735	573.628	956.436	960.591	557.787	1059.85	1149.55	493.897	991.777	1074.69	527.484	1017.46	786.666	499.963	960.46	1002.39	515.662	1034.69	1030.58	515.394	1033.74	1013.07	594.772
1019.77	570.943	1041.57	849.728	520.116	977.848	844.074	526.042	1030.78	1065.52	509.271	1025.15	978.417	516.504	981.474	913.378	553.09	1012.81	995.307	491.042	1062.19	968.983	570.436	832.027	1128.23	506.841	974.428	908.795	571.426	955.841	961.072	554.7	1062.13	1148.98	495.166	990.501	1078.05	530.828	1016.71	785.992	497.597	959.639	1004.61	513.713	1035.67	1029.53	515.964	1034.21	1012.18	594.488
1019.15	570.183	1040.48	850.61	517.789	977.263	847.641	523.862	1030.6	1066.22	511.174	1023.74	977.598	516.771	981.679	909.455	549.969	1015.88	993.959	491.526	1062.06	970.078	567.629	829.811	1127.99	507.891	973.015	910.781	569.178	955.81	961.892	552.019	1064.52	1148.61	496.504	989.213	1079.79	533.033	1016.92	784.856	495.549	959.076	1006.62	511.811	1036.96	1028.58	516.841	1034.6	1010.82	594.543
1018.91	569.278	1039.13	851.097	515.222	976.728	851.048	521.45	1030.73	1066.89	512.798	1022.44	976.701	517.33	981.895	910.615	552.489	1016.67	992.656	492.19	1061.92	971.731	564.789	827.68	1128.17	509.169	971.302	912.488	566.696	956.083	962.211	549.224	1066.74	1148.07	498.122	987.774	1082.78	536.425	1016.9	783.462	493.878	958.708	1008.48	509.593	1038.14	1027.45	517.709	1034.99	1009.75	594.06
1018.26	568.112	1037.97	851.565	512.807	976.54	854.285	518.688	1031.28	1067.74	514.651	1021.06	976.068	517.963	982.031	909.996	552.896	1018.06	991.44	492.805	1061.66	973.335	561.852	825.573	1127.94	509.841	969.82	914.793	564.598	956.549	962.54	546.807	1068.94	1147.51	499.528	986.408	1085.01	539.191	1017.2	781.866	492.464	958.755	1010.15	507.232	1039.21	1026.43	518.679	1035.2	1008.71	593.366
1017.78	567.144	1036.42	851.933	510.511	976.323	857.082	516.098	1032.29	1069.1	516.867	1019.56	975.809	518.517	982.033	911.573	555.312	1018.01	990.353	493.617	1061.35	975.672	558.45	823.539	1127.71	511.523	967.836	916.788	562.59	957.328	962.494	544.513	1071.14	1147.13	500.84	984.983	1087	541.78	1017.9	780.159	490.985	959.148	1011.59	504.938	1040.56	1025.34	519.8	1035.11	1007.87	591.94
1014.48	563.739	1036.49	851.996	508.36	976.233	859.738	514.132	1033.57	1069.99	518.5	1018.06	974.216	519.992	982.376	910.798	555.687	1019.25	989.39	494.612	1060.99	977.769	555.064	821.806	1128.31	512.924	966.49	918.255	560.629	958.389	961.66	542.172	1073.07	1146.95	502.582	983.484	1089.1	544.29	1018.42	778.412	489.511	959.928	1012.52	502.151	1041.84	1024.56	521.065	1035.01	1006.77	590.579
1013.99	562.638	1035.32	852.05	506.747	976.125	862.362	512.805	1035.15	1071.12	520.506	1016.82	973.78	520.687	982.268	909.658	555.936	1020.41	988.53	495.561	1060.21	980.479	551.491	820.459	1128.5	513.576	964.943	921.256	558.178	959.676	961.576	540.073	1074.55	1146.77	504.022	982.296	1090.98	546.768	1019.15	776.401	488.246	961.026	1013.37	499.323	1042.93	1023.76	522.395	1034.83	1005.86	589.216
1016.12	563.704	1032.84	851.433	505.437	976.216	864.607	511.623	1037.23	1072.5	522.641	1015.73	973.002	521.924	982.447	908.976	556.406	1021.44	987.761	496.493	1059.33	983.304	547.627	819.59	1129.72	514.82	963.175	923.108	556.047	960.368	961.085	538.29	1075.99	1146.34	505.561	981.105	1092.63	549.144	1019.91	774.739	487.274	962.652	1013.99	496.649	1044.2	1023.14	523.854	1034.45	1005.13	586.964
1015.11	562.308	1031.84	850.794	504.548	976.574	866.722	510.663	1039.38	1073.98	524.767	1014.74	973.06	522.708	982.069	908.144	556.676	1022.37	986.993	497.724	1058.53	986.453	543.744	818.885	1129.11	516.146	962.005	924.798	554.011	961.487	960.557	536.175	1077.3	1146.4	507.17	979.931	1093.82	551.582	1020.7	772.705	486.25	964.498	1014.28	494.086	1045.75	1022.49	525.235	1034.07	1004.56	585.515
1015.03	561.465	1030.64	850.116	503.742	977.147	868.787	509.623	1041.32	1075.61	527.127	1014.09	972.215	524.444	982.157	906.981	557.051	1023.25	986.628	498.743	1057.61	990.083	539.624	818.292	1129.7	516.917	960.557	926.125	551.593	962.788	959.836	534.482	1078.24	1146.69	508.709	979.157	1094.47	553.527	1021.8	771.117	485.369	966.648	1014.23	491.365	1047.47	1021.87	526.473	1033.51	1003.78	583.747
1014.91	560.491	1029.59	849.329	502.883	978.099	870.397	508.189	1043.13	1077.22	529.553	1013.6	972.491	525.231	981.807	903.06	554.378	1025.71	985.961	499.899	1056.31	991.976	536.132	818.507	1131.28	519.312	959.004	927.193	549.42	963.946	958.807	533.096	1079.5	1147.48	510.692	978.223	1095.3	556.215	1022.73	769.116	484.806	969.005	1014.26	489.044	1049.17	1021.53	527.819	1032.68	1003.57	581.511
1014.91	559.078	1028.61	848.15	501.686	979.528	871.764	506.391	1044.52	1078.68	531.945	1013.21	972.475	527.101	981.486	905.229	557.472	1024.38	985.509	501.039	1055.51	994.371	532.654	818.653	1132.13	520.509	957.58	927.773	547.319	964.99	957.73	531.58	1080.38	1148.6	512.804	977.323	1095.95	559.067	1023.8	767.52	484.209	971.395	1013.75	486.859	1050.83	1020.96	529.156	1031.69	1003.03	579.758
1015.57	558.047	1027.61	847.592	500.844	981.023	872.819	504.352	1045.85	1080.38	534.122	1012.84	972.827	528.675	981.014	904.105	557.696	1024.81	984.95	502.37	1054.6	996.509	529.31	819.041	1135.55	522.457	956.917	928.339	545.178	966.007	956.747	530.491	1081.16	1149.83	515.19	976.655	1095.45	561.531	1025.19	765.525	483.786	973.751	1013.49	484.811	1052.53	1020.76	530.406	1030.55	1003.16	577.627
1016.74	556.707	1026.62	846.629	499.638	983.052	873.306	501.894	1046.97	1081.92	536.217	1012.95	973.313	530.143	980.301	903.394	558.084	1024.86	984.378	503.428	1053.51	998.385	526.03	819.359	1136.4	524.714	954.982	928.842	542.967	966.534	955.632	529.404	1081.94	1151.41	517.89	975.853	1096.19	565.082	1026.02	763.954	483.359	976.032	1012.97	482.875	1054.18	1020.28	531.754	1028.97	1002.84	575.918
1018.18	554.956	1025.74	845.595	498.656	985.08	873.241	499.333	1047.89	1083.46	538.154	1013.06	973.391	531.97	979.438	902.172	558.239	1024.91	984.053	504.688	1052.66	1000.14	523.546	819.703	1140.37	526.816	954.237	928.965	540.526	967.109	954.404	528.506	1082.89	1153.43	520.627	975.086	1095.64	567.653	1027.47	762.257	483.396	978.249	1012.51	480.909	1055.89	1020.25	533.057	1027.58	1003.26	573.414
1019.61	552.811	1025.31	844.702	497.84	987.092	873.09	496.728	1048.86	1084.84	539.821	1013.42	974.428	533.398	978.152	901.109	558.346	1024.8	983.832	505.802	1051.74	1001.19	520.907	819.899	1142.35	528.521	953.28	928.562	538.199	967.506	953.054	527.495	1083.53	1155.57	523.492	974.543	1095.13	570.305	1028.79	760.571	483.402	980.231	1011.46	478.916	1057.44	1019.81	534.385	1025.94	1003.21	571.785
1021.29	550.198	1024.63	843.751	497.147	989.206	872.68	494.044	1049.82	1086.31	541.483	1013.82	974.791	535.496	977.238	900.595	558.854	1024.42	983.472	506.808	1050.67	1002.15	518.665	819.95	1144.89	531.162	952.164	928.156	535.673	967.666	951.704	526.675	1084.15	1158.17	526.712	974.2	1094.08	572.317	1030.13	759.154	483.662	982.207	1010.95	477.579	1059.01	1020.05	535.835	1024.49	1003.62	569.458
1023.42	547.658	1024.28	843.178	496.855	991.34	871.986	491.5	1050.95	1087.77	543.382	1014.39	975.298	537.544	975.992	899.472	559.068	1024.24	983.431	507.802	1049.7	1002.95	516.727	819.893	1147.87	533.888	950.395	927.629	533.42	967.742	950.433	525.564	1084.58	1160.9	529.418	973.998	1090.52	572.564	1032.64	757.52	483.9	984.034	1009.86	475.87	1060.52	1019.98	537.338	1022.82	1004.14	567.355
1025.79	545.044	1024.17	842.479	496.808	993.257	872.912	488.788	1052.06	1089.16	545.398	1014.93	976.055	539.336	974.833	898.739	559.382	1024.04	983.162	509.037	1048.69	1003.24	514.542	819.664	1151.58	536.538	950.641	926.869	530.964	967.723	949.214	524.737	1084.98	1163.96	532.554	973.983	1091.77	576.127	1033.18	756.008	484.292	985.849	1008.89	474.673	1062.01	1020.13	538.557	1021.46	1004.18	565.249
1027.7	542.209	1024.26	841.596	496.913	995.105	872.33	486.808	1053.11	1090.78	547.782	1015.56	976.421	541.611	973.734	897.9	559.416	1023.83	983.293	510.183	1047.4	1003.51	512.346	819.392	1154.26	539.03	950.568	925.593	528.724	967.837	947.773	523.976	1085.34	1166.78	535.523	974.156	1088.17	575.736	1035.7	754.538	484.544	987.18	1008.04	473.925	1063.28	1020.41	539.912	1019.9	1004.47	562.957
1030.22	539.963	1024.49	840.921	497.37	996.614	871.851	485.412	1054.14	1092.01	550.525	1016.09	977.927	543.994	972.346	897.295	559.814	1023.49	983.779	511.726	1046.3	1003.72	510.322	819.285	1157.82	541.626	950.468	924.709	526.414	968.011	946.36	523.174	1085.41	1169.57	538.153	974.561	1089.53	578.833	1036.13	753.377	485.045	988.455	1007.09	473.361	1064.36	1020.61	541.148	1018.52	1004.86	560.653
1032.29	537.736	1024.93	840.672	498.155	998.078	871.296	484.31	1055.33	1093.15	553.702	1016.43	978.401	546.031	971.204	896.743	559.825	1023.06	983.998	513.067	1045.2	1003.78	508.018	819.547	1160.71	543.882	950.571	923.619	524.473	968.415	944.475	522.486	1085.5	1172.19	540.779	975.001	1088.02	579.814	1037.79	752.051	485.672	989.618	1006.19	472.896	1065.49	1021.04	542.341	1017.1	1005.66	558.132
1034.43	536.06	1025.56	839.899	499.083	999.51	870.491	483.328	1056.26	1094.07	557.006	1016.75	979.991	548.797	969.749	896.321	559.963	1022.75	984.576	514.303	1044.06	1003.5	505.432	820.322	1162.76	545.943	951.606	922.403	522.851	969.129	943.234	521.872	1085.39	1174.54	542.886	975.706	1087.08	581.011	1038.95	750.847	486.21	990.523	1004.78	472.675	1066.24	1021.56	543.645	1015.87	1005.87	556.329
1035.74	534.007	1026.42	839.693	500.017	1000.37	869.862	482.711	1057.21	1094.66	560.232	1017.17	981.467	550.936	968.194	896.042	559.928	1022.46	985.441	515.906	1043.14	1003.33	502.809	821.49	1166.92	548.103	952.41	921.252	521.517	969.998	941.914	521.17	1085.21	1176.72	545.16	976.849	1085.88	581.933	1040.36	749.947	487.036	991.183	1003.66	472.798	1067.24	1022.2	544.846	1014.54	1006.42	554.303
1037.44	532.619	1027.77	839.684	500.995	1001.49	869.046	482.283	1058.09	1094.93	563.308	1017.36	982.472	553.542	966.84	896.124	560.111	1021.87	986.489	517.634	1042.16	1002.8	499.978	822.899	1169.51	550.707	953.647	920.25	520.342	970.706	940.286	520.735	1084.93	1178.68	547.317	978.183	1083.84	582.476	1041.7	749.149	488.162	991.621	1002.63	472.974	1068.02	1023.02	546.146	1013.61	1007.2	551.992
1039.18	531.449	1028.75	839.971	502.484	1002.16	868.341	481.854	1058.9	1094.77	565.928	1017.46	984.185	555.983	965.288	896.031	559.874	1021.27	987.76	519.499	1041.12	1002.2	497.485	824.456	1170.47	552.442	954.41	919.146	519.341	971.409	938.703	520.36	1084.63	1180.54	549.755	979.513	1080.22	581.565	1043.83	748.718	489.087	991.682	1001.35	472.975	1068.7	1024.09	547.5	1012.81	1008	549.716
1040.24	529.872	1030	840.177	503.61	1002.72	867.368	481.814	1059.54	1094.25	568.1	1017.67	985.699	558.802	964.008	896.196	559.543	1020.53	989.192	521.619	1040.31	1001.74	494.882	826.491	1174.17	554.596	955.582	917.8	518.432	972.094	937.381	519.915	1084.37	1181.88	551.975	980.966	1081.09	584.08	1043.54	748.024	490.391	991.565	1000.13	473.291	1069.41	1024.99	548.812	1012.16	1008.96	547.216
1041.42	528.472	1031.2	841.018	505.051	1002.93	866.589	481.691	1060.16	1093.48	569.553	1018.25	986.924	561.565	963.156	896.473	559.19	1019.67	991.003	523.876	1039.45	1000.43	492.227	828.816	1175.23	556.665	957.025	916.468	517.842	972.657	936.145	519.468	1083.99	1182.86	554.543	982.308	1079.77	584.747	1044.51	748.172	491.919	991.087	999.03	473.526	1069.92	1026.03	550.141	1011.74	1010.08	544.569
1041.96	526.578	1032.11	841.74	506.367	1002.91	865.766	481.688	1060.66	1092.38	570.534	1018.87	988.568	564.054	962.45	897.096	558.739	1018.35	992.837	526.353	1038.71	999.978	489.945	830.772	1178.31	559.334	958.492	914.829	517.776	973.018	934.795	519.328	1083.36	1183.86	557.281	983.406	1078.3	585.345	1045.14	748.027	493.646	990.373	997.717	473.822	1070.42	1027.02	551.275	1011.5	1011.49	541.855
1042.81	524.625	1032.76	842.918	508.063	1002.39	863.746	482.061	1061.2	1091.33	571.313	1019.61	990.489	566.355	962.086	897.798	558.212	1016.89	994.929	529.012	1038.03	998.883	487.939	832.92	1178.07	561.203	960.086	913.399	517.707	973.068	933.811	519.119	1082.79	1184.46	560.291	984.437	1074.52	583.995	1046.72	748.172	495.359	989.397	996.729	474.081	1070.66	1028.27	552.6	1011.39	1012.9	539.029
1043.11	522.097	1033.4	844.218	509.694	1001.36	863.01	481.896	1061.58	1090.17	572.019	1020.71	992.128	569.41	962.59	898.681	557.68	1015.44	996.92	531.65	1037.53	998.042	486.019	834.763	1180.68	563.963	961.104	911.5	517.759	972.988	932.774	518.899	1082.35	1185	563.578	985.19	1075.41	586.05	1046.29	748.54	497.403	987.851	995.377	474.215	1070.83	1029.51	553.705	1011.61	1014.42	535.915
1043.15	519.087	1033.99	845.322	511.364	1000.06	862.262	482.056	1061.95	1089.17	572.658	1021.58	993.764	571.517	963.375	899.349	556.322	1013.77	999.145	534.311	1037.3	997.017	484.133	836.428	1182.04	566.551	962.888	910.113	517.866	972.711	931.643	518.983	1081.7	1185.22	566.978	986.048	1071.36	584.164	1048	748.999	499.465	986.423	994.384	474.648	1070.95	1030.8	554.803	1011.91	1016.18	532.873
1043.58	516.474	1034.22	846.905	513.379	998.574	861.607	482.076	1062.13	1087.94	573.489	1022.54	995.82	573.692	964.294	899.909	555.378	1012.07	1001.62	537.026	1037.25	995.974	482.421	837.743	1174.57	568.597	963.217	908.196	518.279	972.61	930.734	518.881	1080.71	1185.29	570.327	986.694	1069.8	584.226	1048.43	749.867	501.623	984.543	993.17	474.91	1070.89	1032.03	555.695	1012.37	1017.56	529.61
1043.77	513.798	1034.64	848.307	515.316	996.502	860.73	482.066	1062.21	1086.76	574.379	1023.25	997.504	575.561	965.649	901.066	554.458	1010.33	1003.88	539.419	1037.36	994.692	480.754	838.936	1175.36	571.025	964.526	906.956	518.501	972.572	930.141	518.986	1080.08	1185.16	573.624	987.201	1068.51	584.227	1048.65	751.015	504.11	982.697	991.946	475.329	1070.83	1033.27	556.534	1013.11	1019.38	526.283
1043.31	511.034	1035.07	850.095	517.547	994.245	860.152	482.163	1062.11	1085.66	575.378	1023.99	999.261	577.48	966.85	901.372	553.175	1008.74	1006.06	541.754	1037.79	993.469	479.338	839.782	1174.85	573.061	965.456	905.262	519.094	972.566	929.44	519.116	1079.23	1185.15	576.854	987.578	1068.96	585.759	1047.92	752.233	506.766	980.599	990.836	475.807	1070.61	1034.21	557.36	1013.92	1021.02	523.356
1042.68	508.541	1035.76	851.988	519.991	991.729	859.513	482.213	1061.96	1084.15	576.555	1024.77	1001.11	579.599	968.272	902.233	551.948	1007.01	1008.2	543.865	1038.64	992.062	478.191	840.314	1174.88	574.508	966.572	903.974	519.543	972.668	928.683	519.526	1078.23	1184.69	579.685	988.091	1067.76	585.79	1047.85	753.634	509.585	978.486	989.551	476.435	1070.33	1035.04	558.454	1014.72	1022.3	520.339
1041.85	506.467	1036.5	853.67	522.534	988.908	858.565	482.18	1061.77	1082.79	577.525	1025.45	1002.44	581.466	969.656	903.262	551.243	1005.15	1010.37	546.1	1039.26	990.569	477.021	840.593	1175.83	575.771	967.228	902.43	519.982	972.792	928.52	519.938	1077.38	1184.19	582.147	988.565	1066.68	585.975	1047.74	755.156	512.459	976.119	988.374	476.855	1070.03	1036.06	559.714	1015.23	1023.46	517.831
1041.71	505.228	1037.13	855.469	525.279	985.878	858.011	482.388	1061.48	1081.4	578.475	1026.21	1003.42	583.429	971.035	904.538	550.414	1003.39	1012.11	547.832	1040.46	989.371	476.329	840.745	1175.34	578.155	968.13	900.956	520.716	972.946	928.501	520.361	1076.04	1183.62	584.141	988.962	1065.23	585.941	1047.61	756.626	515.673	974.182	986.913	477.416	1069.57	1036.35	560.928	1015.97	1024.03	515.34
1041.17	504.151	1037.73	857.228	528.142	982.592	857.306	482.628	1061.12	1079.81	579.354	1027.03	1004.23	585.497	972.525	905.235	548.826	1001.64	1013.91	549.567	1041.48	987.867	475.647	840.878	1174.98	578.34	968.959	900.068	521.233	972.846	928.418	521.207	1074.97	1183.15	585.981	989.71	1064.29	586.034	1047.29	757.639	518.788	972.301	985.814	478.262	1068.98	1036.38	562.54	1016.21	1024.5	512.916
1040.21	503.143	1038.25	858.081	531.105	979.475	856.599	482.864	1060.77	1078.41	579.922	1027.78	1004.8	587.733	973.855	906.19	547.401	999.994	1015.42	551.212	1042.68	986.533	475.339	840.866	1174.77	579.17	969.491	898.697	521.946	972.85	928.292	522.131	1073.46	1182.39	587.418	990.305	1063.4	585.972	1046.96	758.654	521.745	971.106	984.577	478.837	1068.4	1036.37	564.209	1016.3	1024.55	510.536
1039.53	502.628	1038.59	858.832	534.108	976.642	856.233	483.244	1060.26	1076.82	580.504	1028.38	1005.17	590.11	975.334	907.71	546.235	998.13	1016.78	552.546	1043.73	985.042	474.9	840.973	1172.94	580.636	970.237	897.593	522.343	972.821	928.524	523.025	1072.29	1181.57	588.743	991.076	1061.91	585.549	1046.54	759.309	524.107	970.27	983.506	479.836	1067.81	1035.75	566.032	1016.47	1024.28	508.555
1038.14	501.645	1039.05	858.964	536.194	974.176	855.714	483.706	1059.73	1075.38	580.85	1029.01	1005.04	592.944	976.854	908.015	544.031	997.228	1018.03	554.13	1044.69	983.811	474.716	840.919	1172.19	581.403	971.061	896.43	523.087	972.717	928.922	523.947	1070.53	1180.82	589.628	991.717	1061.26	585.448	1046.06	759.884	526.628	969.586	982.551	480.717	1066.95	1035.01	567.751	1016.39	1023.8	506.39
1037.42	501.107	1039.35	858.84	537.725	972.06	855.12	483.985	1059.16	1073.86	581.125	1029.5	1004.79	595.721	978.046	909.069	542.249	996.239	1018.98	555.477	1045.52	982.766	474.517	840.939	1172.07	581.732	972.044	895.728	523.535	972.473	929.103	525.339	1069.05	1179.9	590.505	992.243	1059.95	584.597	1045.71	759.936	528.706	969.095	981.611	481.564	1066.17	1034.04	569.096	1016.3	1023.35	504.444
1036.84	500.647	1039.74	858.504	538.74	970.111	854.7	484.41	1058.52	1072.34	581.093	1029.84	1004.39	598.51	979.403	912.764	540.596	995.214	1019.73	557.121	1046.25	981.517	474.461	840.905	1169.42	582.841	972.836	894.661	524.534	972.277	929.629	526.764	1067.16	1178.98	591.065	993.023	1059.53	584.363	1045.28	760.044	530.911	968.972	980.779	482.469	1065.26	1032.86	570.239	1016.29	1022.63	502.231
1036.31	500.128	1040.11	857.783	539.471	968.88	854.586	485.134	1057.79	1070.89	581.15	1030.02	1003.68	601.084	980.288	914.452	539.093	994.926	1020.18	559.048	1046.8	980.694	474.456	840.793	1168.47	583.334	973.599	894.13	525.104	971.941	930.108	528.067	1065.44	1177.74	591.553	993.688	1059.13	584.093	1044.52	759.68	532.918	968.757	979.897	483.374	1064.22	1030.17	569.844	1017.46	1021.68	500.329
1035.65	499.428	1040.53	856.94	540.228	967.588	854.135	485.548	1056.83	1069.55	580.979	1030.11	1002.7	603.813	981.27	915.089	536.996	995.306	1020.3	561.089	1047.09	980.05	474.444	840.562	1167.78	584.021	974.126	892.481	526.216	971.547	930.438	529.804	1063.72	1176.7	591.862	994.114	1058.86	583.506	1043.66	759.196	534.553	968.637	979.218	484.346	1063.11	1028.79	570.371	1018.09	1021.04	497.94
1034.71	498.531	1041.01	855.853	540.891	967.029	854.096	485.97	1055.94	1068.16	580.703	1030.1	1001.51	605.938	981.967	916.327	536.032	996.016	1020.24	563.455	1047.4	979.379	474.544	840.329	1167.5	584.138	974.499	892.277	526.846	971.228	930.97	531.311	1061.79	1175.57	592.182	994.515	1058.46	582.95	1042.66	758.491	535.875	968.727	978.41	485.334	1061.95	1028.72	571.55	1017.97	1019.91	496.044
1033.78	497.81	1041.5	855.041	541.49	966.973	854.07	486.506	1054.92	1066.88	580.268	1029.98	1000.37	607.97	982.643	917.78	534.993	996.818	1019.83	565.886	1047.4	978.814	474.78	840.044	1164.28	585.385	975.383	892.315	527.825	970.703	931.207	533.321	1060.15	1174.24	592.21	994.939	1058.41	582.212	1041.34	757.583	537.198	968.931	978.003	486.434	1060.63	1027.19	571.595	1019.18	1018.58	494.299
1032.42	496.888	1042.13	854.312	542.47	967.401	854.112	486.983	1053.63	1065.57	579.661	1029.62	998.886	609.891	983.372	918.586	533.657	998	1019.48	568.385	1047.37	978.428	475.034	839.753	1162.89	585.342	975.765	892.38	528.819	970.1	931.875	535.28	1058.31	1173.03	592.481	995.009	1057.78	580.938	1040.09	756.458	538.463	969.539	977.496	487.684	1059.29	1026.13	571.755	1020.22	1017.49	492.429
1031.59	496.609	1042.56	853.912	543.578	968.523	854.345	487.7	1052.35	1064.57	579.001	1029.26	997.743	611.424	984.186	919.208	532.232	999.191	1019.12	570.813	1047.17	978.174	475.402	839.436	1160.88	585.955	976.61	892.491	529.656	969.478	932.614	537.282	1056.45	1171.76	592.574	995.234	1058.44	580.37	1038.34	755.542	539.81	970.41	977.127	488.847	1057.9	1024.48	571.889	1021.09	1016.43	490.621
1030.35	496.265	1043.17	853.259	544.538	970.453	854.337	488.407	1050.8	1063.65	578.349	1028.87	996.292	612.771	985.188	919.922	530.398	1000.34	1018.53	572.846	1046.91	978.149	475.862	839.099	1159.58	585.779	976.756	892.787	530.476	968.773	933.655	539.718	1054.84	1170.01	592.733	995.622	1058.66	579.375	1036.47	754.526	541.126	971.872	976.827	490.144	1056.35	1021.25	570.54	1023.52	1015.31	488.939
1029.58	496.195	1043.57	852.685	545.517	972.471	854.585	489.187	1048.91	1062.69	577.334	1028.53	994.579	614.102	986.357	921.078	528.408	1001.5	1016.16	575.374	1047.32	978.122	476.635	838.492	1158.21	586.229	976.666	893.386	531.516	967.853	935.22	542.121	1052.94	1168.86	592.629	995.62	1058.67	578.327	1034.69	753.344	542.54	973.477	976.403	491.338	1054.84	1022.16	572.666	1022.84	1014.13	487.474
1028.03	495.876	1043.84	852.091	546.21	974.835	854.777	490.133	1046.95	1061.99	576.372	1028.13	992.892	615.215	987.388	921.506	525.736	1002.89	1014.9	577.133	1047.42	978.27	477.353	837.837	1156.14	585.678	976.619	893.769	532.466	966.877	936.541	545.267	1051.53	1167.56	592.337	995.538	1058.09	576.366	1033.37	752.435	544.057	975.498	976.179	492.588	1053.15	1021.24	573.169	1023.63	1012.82	486.021
1027.15	496.422	1044.03	851.201	546.717	977.45	855.391	491.348	1044.69	1061.29	575.356	1027.6	991.578	615.792	988.177	922.267	523.08	1003.74	1013.62	578.569	1047.99	978.803	478.317	837.051	1154.89	585.327	976.493	894.264	533.772	965.717	938.43	547.883	1050.17	1166.36	592.142	995.44	1058.61	575.302	1031.82	751.632	545.064	977.754	975.989	493.999	1051.52	1017.95	572.063	1025.7	1011.82	484.797
1026.13	496.71	1044.01	850.615	547.055	980.129	855.848	492.653	1042.41	1060.82	574.301	1027.11	989.78	616.819	988.773	922.385	520.15	1004.89	1011.99	579.711	1048.65	979.22	479.416	836.391	1153.73	585.366	976.06	894.814	534.963	964.646	940.174	550.855	1049.07	1165.15	591.885	995.331	1058.58	573.992	1030.45	750.855	546.345	979.912	976.196	495.699	1049.74	1017.22	575.004	1025.36	1010.86	483.26
1024.05	496.282	1044.25	849.96	546.921	982.731	856.103	493.947	1040.21	1060.55	572.941	1026.66	987.911	617.296	989.367	922.448	517.325	1005.7	1010.63	580.255	1049.33	979.882	480.578	835.639	1152.11	584.904	975.868	895.536	536.556	963.49	941.943	554.086	1048.26	1163.71	591.409	995.166	1058.93	572.507	1029.33	749.865	547.071	982.075	976.423	497.443	1047.96	1013.17	574.132	1027.6	1009.82	481.946
1022.84	496.747	1044.19	849.132	546.361	985.336	856.761	495.395	1037.99	1060.53	571.923	1026.24	986.896	617.473	989.499	922.906	515.241	1006.24	1009.13	580.726	1050.19	980.534	481.991	834.61	1150.7	584.398	975.28	895.731	538.026	962.43	944.044	557.123	1047.67	1162.72	591.142	994.815	1059.68	571.504	1028.03	748.863	547.507	984.1	976.844	499.318	1046.41	1014.14	576.234	1026.41	1008.76	480.897
1021.73	497.314	1044.09	848.382	545.858	987.903	857.615	497.119	1035.86	1058.29	568.865	1026.95	984.547	617.997	990.089	921.786	512.771	1007.19	1007.54	581.097	1051.09	980.98	483.67	833.409	1149.46	583.938	974.805	896.574	540.097	961.171	946.127	559.822	1047.44	1161.45	590.778	994.28	1060.75	570.111	1027.03	748.051	547.995	985.799	977.585	501.305	1044.84	1012.59	576.49	1026.85	1007.6	479.838
1020.69	497.931	1043.86	847.724	545.48	990.375	858.519	498.787	1033.96	1058.47	567.372	1026.5	983.623	618.055	990.209	921.683	510.624	1007.88	1005.94	581.244	1051.68	981.59	485.424	832.38	1147.25	582.775	974.73	897.497	541.836	960.162	947.826	562.824	1047.59	1160.38	590.125	993.761	1062.35	568.816	1025.66	747.192	548.333	987.212	978.755	503.597	1043.41	1011	576.559	1027	1006.58	479.053
1019.67	498.682	1043.53	847.137	545.088	992.696	859.659	500.507	1032.09	1058.86	566.298	1025.99	981.661	618.052	990.423	921.778	509.575	1008.54	1004.38	581.431	1052.2	982.6	487.284	831.124	1146.65	582.824	973.917	898.263	543.72	958.987	949.307	565.518	1048.35	1159.48	589.441	992.998	1064.38	567.345	1024.82	746.373	548.551	988.232	980.121	505.957	1042.39	1010.11	576.781	1027.04	1005.74	478.779
1018.72	499.32	1043.29	846.719	544.774	994.81	861.23	502.439	1030.55	1059.33	564.986	1025.13	980.545	617.519	990.363	920.758	507.808	1009.63	1002.81	581.71	1052.81	983.461	489.407	829.837	1145.02	582.243	973.5	899.614	545.805	957.859	950.976	567.646	1049.35	1158.45	588.685	992.259	1066.57	565.473	1023.84	745.52	548.664	988.985	981.786	508.485	1041.56	1006.64	575.225	1028.54	1004.87	478.678
1017.65	500.002	1042.79	846.431	544.106	996.507	862.983	504.473	1028.94	1059.7	563.525	1024.49	979.32	617.11	990.338	920.825	506.755	1010.59	1000.73	581.827	1053.33	984.409	491.558	828.815	1144.18	581.804	972.514	901.117	547.999	956.85	952.37	569.892	1050.6	1157.72	587.885	991.294	1068.43	562.963	1023.53	744.938	548.635	989.708	983.296	510.644	1041.16	1005.49	574.708	1028.56	1004.29	478.766
1017.59	501.345	1042.1	846.288	543.485	997.84	864.994	506.646	1027.82	1060.35	562.126	1023.85	977.683	616.867	990.198	919.997	505.38	1011.74	999.233	582.031	1053.63	985.532	493.882	827.771	1142.75	580.9	972.072	902.788	550.09	956.248	953.416	572.279	1052.32	1156.78	586.846	990.291	1071.01	560.66	1023.37	744.376	548.144	990.019	985.626	513.484	1040.82	1004.77	574.142	1028.4	1003.62	479.275
1016.69	502.236	1041.5	846.173	542.478	998.893	867.201	508.759	1027.07	1060.92	560.754	1023	976.368	616.558	990.1	919.619	504.632	1012.82	997.163	582.388	1053.85	986.87	496.375	827.026	1141	579.772	971.616	904.516	552.143	955.76	954.578	574.794	1053.84	1156.11	585.818	989.165	1074.02	558.376	1023.41	744.05	547.647	989.964	987.456	515.616	1040.94	1004.31	573.431	1028.22	1002.97	480.227
1016.29	503.264	1040.8	845.932	541.165	999.606	869.879	511.027	1026.44	1061.49	558.99	1022.09	975.201	615.713	989.874	919.025	503.701	1013.86	995.401	582.267	1054.06	988.301	498.714	826.484	1140.67	579.301	970.67	906.52	554.422	955.555	955.886	577.391	1055.61	1155.77	585.109	987.939	1076.66	555.841	1023.68	743.754	546.516	989.521	989.802	517.945	1041.07	1003.96	572.587	1028	1002.69	480.991
1015.47	504.275	1040.1	845.911	539.645	999.73	872.631	513.264	1025.96	1061.89	557.263	1020.85	973.766	615.039	989.778	918.202	502.513	1015.17	993.482	582.515	1054.13	990.188	501.406	826.081	1139.39	578.583	970.004	908.521	556.788	955.574	956.458	580.319	1057.48	1155.38	583.962	986.646	1079.49	553.378	1024.09	743.719	545.665	989.122	991.758	519.913	1041.61	1003.59	571.36	1027.74	1002.41	482.199
1015.57	505.884	1038.8	846.097	537.953	999.349	876.243	516.024	1025.52	1062.51	555.553	1019.59	972.777	614.568	989.605	917.445	501.761	1016.33	991.63	582.519	1054.29	991.867	503.926	826.015	1139.09	577.403	969.115	910.481	558.973	955.899	957.106	583.075	1059.43	1155.23	582.771	985.228	1081.33	550.661	1024.86	744.063	544.383	988.544	993.605	522.103	1042.2	1003.39	570.414	1027.58	1002.34	483.298
1015.06	507.093	1037.84	846.173	535.976	998.937	879.128	518.393	1025.51	1063.19	553.401	1018	971.358	613.991	989.445	917.332	501.094	1017.24	989.929	582.502	1054.25	994.682	507.221	825.755	1138.31	576.424	968.197	912.153	561.237	956.585	957.276	585.811	1061.23	1154.87	581.627	983.517	1083.73	548.422	1025.66	744.407	542.844	987.66	995.669	524.018	1042.85	1003.66	569.018	1027.33	1002.45	484.366
1014.59	508.26	1036.68	846.521	534.244	997.73	882.086	520.958	1025.88	1063.89	551.464	1016.19	970.324	613.28	989.161	916.23	499.797	1018.26	988.025	582.164	1054.41	997.317	510.252	825.958	1137.77	574.595	967.493	913.58	563.335	957.042	956.982	588.604	1063.15	1154.8	580.409	981.899	1084.96	545.883	1026.77	745.233	541.215	986.702	997.527	526.153	1043.81	1003.95	567.934	1027.02	1002.41	485.73
1014.84	510.312	1035.12	846.803	531.975	996.444	885.016	523.423	1026.76	1064.68	549.24	1014.31	969.213	612.3	988.967	915.588	499.102	1019.16	986.211	582.125	1054.39	999.904	513.177	826.108	1137.91	573.558	966.387	914.995	565.585	958.187	957.099	590.947	1064.82	1154.82	579.19	980.072	1086.65	544.152	1028.11	746.23	539.568	985.532	999.095	527.934	1044.75	1004.39	566.653	1026.26	1003.12	487.053
1014.92	511.999	1033.87	847.374	529.866	994.635	887.598	525.382	1027.97	1065.69	546.872	1012.56	968.456	611.622	988.678	915.005	498.502	1019.96	984.871	581.707	1054.39	1002.44	515.964	826.46	1137.97	572.807	965.165	916.177	567.539	959.08	956.626	593.042	1066.56	1155.2	577.566	977.855	1088.04	542.512	1029.19	747.504	537.735	983.962	1000.27	529.772	1045.91	1004.83	565.384	1025.51	1003.45	488.336
1014.68	513.564	1032.22	847.814	527.408	992.633	890.035	527.129	1029.73	1066.98	544.621	1010.96	967.614	610.707	988.115	943.16	492.032	1021	983.048	581.301	1054.4	1005.01	518.576	826.982	1138.22	570.758	964.198	917.021	569.277	960.191	956.283	595.293	1067.9	1155.21	576.086	976.012	1089.26	540.841	1030.5	748.879	536.025	982.238	1001.24	531.875	1047.05	1005.12	563.816	1024.46	1003.97	489.969
1014.13	514.876	1031.3	848.695	525.075	990.163	892.223	528.798	1031.81	1068.26	542.149	1009.44	967.05	609.888	987.5	905.77	490.684	1023.41	981.75	581.059	1054.34	1007.85	521.496	827.336	1138.33	569.534	963.224	917.722	571.008	960.915	955.828	596.902	1069.47	1155.35	574.652	974.113	1089.8	538.69	1031.69	750.247	534.28	980.288	1002.06	534.092	1048.15	1005.74	562.537	1023.31	1004.38	491.308
1014.32	516.794	1029.71	849.574	522.474	987.561	894.48	530.712	1034.03	1070.05	539.726	1008.09	966.605	608.867	986.756	907.435	492.849	1023.96	980.685	580.485	1054.33	1009.98	523.976	827.934	1138.41	567.85	962.145	918.016	572.66	961.85	955.145	598.791	1070.93	1155.53	573.091	972.381	1090.14	536.239	1032.61	751.991	532.861	978.212	1002.83	536.523	1049.35	1006.49	560.857	1021.51	1005.36	492.933
1013.87	518.147	1028.66	850.592	520.154	984.93	896.37	532.748	1036.33	1071.88	537.175	1007.19	966.618	607.201	985.903	906.442	492.409	1024.35	979.563	580.085	1054.23	1011.95	526.631	828.232	1139.17	566.61	961.31	918.229	574.104	962.333	954.348	600.378	1072.09	1155.57	571.645	970.642	1090.95	534.163	1033.42	753.594	531.031	975.903	1002.85	538.894	1050.32	1006.75	558.868	1019.82	1005.87	494.552
1014.35	519.983	1027.45	851.739	517.823	982.493	897.896	535.076	1038.7	1073.73	534.464	1006.46	966.415	606.126	984.943	904.73	491.504	1024.13	978.537	579.692	1054.23	1013.44	529.126	828.726	1139.74	564.413	960.053	917.819	575.678	962.61	952.768	602.048	1073.35	1155.79	569.879	969.026	1091.67	532.216	1034.1	755.267	529.173	973.619	1002.81	541.648	1051.12	1007.45	557.051	1017.7	1006.6	496.254
1014.54	521.14	1026.03	852.707	515.259	980.161	899.209	537.885	1041	1076.02	532.218	1006.12	965.998	604.616	983.854	904.151	491.226	1024.1	977.608	579.319	1054.15	1015.1	531.911	828.819	1140.94	562.496	958.912	917.46	577.426	962.912	952.197	603.312	1074.44	1156.31	568.72	967.494	1091.41	529.791	1034.92	757.115	527.068	971.494	1002.55	543.851	1052.06	1008.89	554.531	1015.1	1007.63	497.75
1015.32	522.869	1024.76	853.379	512.713	977.856	900.079	540.466	1043.26	1078.46	529.587	1006.06	966.496	602.698	982.67	903.381	490.784	1024.03	976.912	578.876	1053.9	1016.05	534.213	828.962	1142.99	560.324	958.139	916.892	579.308	963.231	951.583	604.539	1075.48	1157.09	566.982	965.71	1090.98	527.092	1035.92	758.718	524.681	969.249	1002.63	546.457	1052.68	1009.11	552.31	1012.91	1008.81	499.697
1016.57	524.518	1023.14	853.981	510.527	975.829	900.893	543.499	1045.23	1080.92	527.542	1006.27	966.346	601.322	981.644	902.496	490.811	1024.35	976.6	578.505	1053.53	1016.77	536.6	829.341	1144.43	559.136	956.851	916.034	581.316	963.504	950.747	605.662	1076.53	1158.41	565.292	964.147	1091.45	525.646	1036.74	760.457	522.159	967.031	1002.31	548.848	1053.56	1009.81	549.96	1010.74	1009.66	501.709
1017.72	526.073	1021.9	854.277	508.57	974.142	901.298	546.499	1046.96	1082.98	525.615	1006.97	966.866	599.432	980.158	901.318	490.806	1024.08	976.375	578.124	1052.94	1017.29	538.753	829.728	1146.49	556.806	955.722	914.945	583.463	963.88	949.736	606.962	1077.55	1159.86	563.009	962.487	1091.02	523.992	1038.01	762.194	519.301	964.911	1000.42	551.58	1054.64	1010.94	547.84	1008.72	1011.32	503.585
1019.38	527.892	1020.55	854.191	506.471	973.103	901.558	549.172	1048.36	1085.07	524.132	1007.8	966.756	597.634	979.066	900.017	490.767	1023.21	976.452	577.666	1052.36	1017.32	541.069	830.479	1148.75	554.4	954.737	913.801	585.553	964.659	948.845	607.985	1078.39	1161.42	560.595	961.148	1090.14	522.497	1039.21	763.513	516.419	963.07	999.75	554.057	1055.25	1012.38	545.991	1007.14	1013.02	505.667
1021.81	530.458	1019.4	853.951	504.741	972.497	901.678	551.903	1049.44	1086.79	522.883	1008.96	966.867	595.566	977.837	899.071	490.944	1022.76	976.451	577.006	1051.4	1017.2	543.312	831.461	1151.75	551.929	954.113	912.488	587.505	965.486	947.549	609.037	1079.39	1163.63	557.992	960.189	1089.25	521.392	1040.51	764.616	513.7	961.692	998.951	556.102	1056.02	1014	544.01	1005.94	1014.88	507.909
1023.81	532.762	1018.87	853.984	503.326	971.572	901.436	554.347	1050.05	1088.17	521.663	1010.22	967.559	593.468	976.132	898.062	491.187	1022.83	976.885	576.327	1050.24	1017.11	545.647	832.492	1153.94	550.591	953.269	911.073	589.309	966.546	946.71	609.87	1079.94	1165.66	555.166	959.345	1088.99	521.114	1041.6	765.629	510.874	960.542	997.826	558.152	1056.78	1015.74	541.737	1005.23	1016.38	510.411
1026.52	535.629	1018.36	853.892	501.898	971.014	901.112	556.767	1050.69	1089.57	520.697	1011.28	967.792	591.646	974.877	897.428	491.359	1022.23	977.138	575.781	1048.88	1016.51	548.091	833.589	1156.9	548.576	953.131	909.542	590.871	967.502	945.603	610.653	1080.41	1168.17	552.353	959	1088.11	520.615	1042.59	766.62	508.142	959.823	996.916	559.786	1057.66	1017.92	539.779	1004.75	1017.93	512.79
1028.99	538.406	1018.32	853.293	500.557	970.904	900.625	559.039	1051.08	1090.94	519.362	1012.5	968.214	589.667	973.135	895.907	491.695	1021.19	977.378	574.988	1047.48	1015.5	550.327	835.025	1159.73	546.495	953.338	907.909	592.037	968.499	944.351	611.335	1080.98	1170.55	549.633	958.957	1087.6	520.511	1043.62	767.305	505.671	959.144	996.193	561.342	1058.52	1020.02	537.575	1004.68	1019.72	515.492
1031.49	541.169	1018.43	852.636	498.848	970.897	900.24	561.124	1051.58	1092.09	518.049	1013.63	968.749	587.201	971.581	895.28	492.361	1020.42	977.93	574.041	1045.78	1014.82	553.009	836.524	1162.99	544.345	953.954	906.182	592.965	969.63	943.294	612.004	1081.33	1173.06	547.023	959.036	1084.65	518.508	1045.41	767.658	503.135	958.78	994.971	562.716	1059.65	1022.27	535.288	1004.68	1021.17	517.802
1033.91	543.792	1018.96	851.879	497.502	971.284	899.591	562.923	1051.91	1093.45	515.71	1015.02	969.347	585.606	969.961	894.948	493.017	1020.17	978.289	573.037	1044.14	1014.08	555.665	838.076	1165.49	542.537	954.434	904.321	593.66	970.364	942.219	612.423	1081.5	1175.57	544.342	959.584	1085.58	519.585	1045.4	767.773	500.947	958.364	993.974	564.07	1060.56	1024.53	533.109	1005.07	1022.55	520.319
1036.33	546.239	1019.27	850.951	496.239	971.899	898.853	564.65	1052.37	1096.18	514.527	1014.23	970.472	583.532	968.197	894.247	493.613	1019.42	978.772	572.186	1042.56	1013.15	558.003	839.969	1167.36	541.868	955.15	902.541	593.755	971.248	940.989	612.876	1081.72	1177.8	542.097	960.347	1083.07	518.179	1047.06	767.699	499.35	958.189	993.103	565.312	1061.42	1027.01	531.18	1005.45	1024.39	522.494
1038.75	548.62	1019.7	850.09	495.166	972.929	898.246	566.305	1052.97	1096.79	511.636	1015.52	971.836	581.125	966.578	894.077	494.411	1018.32	979.56	571.024	1040.79	1012.23	560.278	841.754	1169.49	539.904	956.168	900.663	593.69	971.68	940.026	613.013	1081.75	1180.01	539.69	961.356	1084.04	519.37	1047.07	767.379	498.102	958.281	991.898	566.378	1062.22	1029.24	529.215	1006.01	1026	524.351
1040.73	550.65	1020.45	849.124	493.862	974.336	897.506	567.596	1053.55	1097.29	508.652	1016.52	973.239	578.847	964.763	893.759	495.437	1017.26	979.896	570.231	1039.04	1011.23	562.353	843.553	1172.4	537.706	957.531	898.798	593.313	971.924	938.926	613.456	1081.71	1182.13	537.566	962.593	1081.47	517.969	1048.27	766.899	496.989	958.584	991.273	567.049	1062.66	1030.92	527.406	1006.96	1027.68	526.64
1042.76	552.761	1020.88	848.273	492.695	975.975	896.763	568.939	1054.38	1097.6	506.03	1017.37	974.679	575.926	963.397	893.967	496.582	1016.02	980.63	568.965	1037.46	1010.41	564.219	845.049	1173.34	536.903	958.477	896.694	593.017	972.004	937.932	613.53	1081.63	1184.43	535.521	963.998	1080.76	517.994	1048.88	766.341	495.938	959.266	990.032	567.727	1062.98	1032.8	525.712	1008.1	1029.22	528.879
1044.24	554.647	1021.75	847.467	491.78	977.758	896.098	569.837	1055.16	1097.18	503.385	1018.44	976.815	572.81	961.807	894.441	497.621	1014.7	981.325	568.302	1036.01	1009.26	565.638	846.049	1175.35	534.995	960.086	895.189	592.375	971.925	936.948	613.497	1081.49	1186.29	533.344	965.431	1080.21	518.178	1049.45	765.595	494.643	960.532	988.845	567.863	1063.12	1034.33	524.281	1009.48	1030.21	531.228
1045.4	556.59	1022.59	846.649	490.801	980.077	895.226	570.714	1056.08	1096.73	501.257	1019.45	978.582	569.881	960.618	894.285	498.797	1013.42	982.141	567.35	1034.64	1006.79	567.816	847.407	1176.89	533.069	961.346	893.458	591.616	972.25	935.987	613.658	1081.26	1188.08	531.155	967.069	1079.95	518.546	1049.66	765.288	493.82	961.992	987.965	568.241	1063.27	1035.74	522.845	1010.87	1031.23	533.583
1046.96	559.181	1023.38	845.835	489.974	982.538	894.488	571.187	1056.81	1096.01	499.809	1020.56	980.899	566.314	959.544	894.578	500.235	1011.95	983.287	566.85	1033.63	1004.95	569.124	847.823	1177.28	531.989	962.813	891.772	590.837	972.457	935	613.467	1080.8	1189.67	528.432	968.648	1078.7	518.377	1050.16	764.628	492.665	963.889	986.939	568.486	1063.46	1036.67	521.07	1012.33	1032.18	535.886
1048.12	561.871	1024.29	844.894	489.275	984.994	893.556	571.568	1057.36	1095.06	498.818	1022.06	982.579	563.351	959.056	895.02	501.439	1010.59	984.549	566.273	1032.65	1003.13	570.228	847.987	1177.56	529.318	964.344	890.643	590.221	972.695	934.391	613.133	1080.39	1190.9	525.728	970.431	1077.48	518.24	1050.51	764.205	491.736	966.044	985.95	568.525	1063.65	1037.55	519.045	1013.74	1032.46	538.48
1048.74	564.46	1025.31	844.326	489.111	987.268	892.901	571.607	1057.92	1094.14	498.481	1023.39	985.028	560.046	958.637	895.332	503.07	1009.19	985.997	565.889	1032.01	1001.28	571.065	847.926	1175.99	527.542	966.081	889.283	589.312	972.988	933.697	612.906	1079.94	1191.92	522.99	972.116	1076.32	518.287	1050.83	763.566	490.806	968.351	985.081	568.682	1063.77	1038.44	516.961	1015.08	1032.71	541.094
1049.02	567.227	1026.24	843.246	488.772	989.601	892.095	571.63	1058.34	1093.44	498.294	1024.48	987.077	557.28	958.966	895.966	504.424	1007.73	987.392	565.276	1031.7	999.309	571.502	847.781	1177.46	525.173	967.059	888.207	588.589	973.133	932.981	612.557	1079.54	1192.31	520.011	973.832	1075.3	518.389	1051.08	763.073	490.206	970.819	984.203	568.742	1063.9	1040.13	515.571	1015.07	1032.89	543.701
1049.11	570.08	1027.3	842.472	488.627	991.812	891.167	571.545	1058.54	1092.4	497.795	1025.59	989.445	554.258	959.109	896.674	505.517	1006.22	989.029	564.563	1031.62	997.291	571.649	847.44	1178.12	522.419	968.122	887.107	587.636	973.537	932.33	612.069	1079	1192.64	517.098	975.81	1074.1	518.817	1051.29	762.547	489.687	973.187	983.369	568.718	1063.88	1040.42	512.869	1016.24	1032.86	546.359
1049.17	572.876	1028.13	842.046	488.784	993.555	890.349	571.135	1058.66	1091.42	497.454	1026.61	991.196	552.016	959.939	897.506	506.81	1004.8	990.757	563.595	1031.76	995.409	571.693	847.18	1175.81	520.223	969.813	886.312	586.942	973.642	931.841	611.539	1078.39	1193.21	513.565	977.731	1073.24	519.171	1051.3	761.981	489.214	975.362	982.636	568.721	1063.63	1040.35	509.828	1017.22	1032.54	549.023
1048.75	575.286	1029.32	841.332	488.942	995.11	889.446	570.636	1058.85	1090.31	496.963	1027.95	992.845	549.908	960.528	898.71	508.066	1003.31	992.768	562.285	1032.11	993.559	571.573	846.728	1177.14	518.218	970.677	885.334	586.08	973.835	931.494	610.895	1077.75	1192.62	510.747	979.621	1072.18	519.549	1051.27	761.562	489.054	977.269	981.74	568.654	1063.22	1040.33	507.889	1018.21	1032.01	551.524
1048.25	578.017	1030.19	840.644	489.25	996.528	888.473	570.304	1059	1089.91	496.997	1028.22	994.615	547.868	961.068	900.063	509.572	1001.84	994.852	560.73	1032.55	991.954	571.179	846.249	1175.15	516.237	971.807	884.668	585.283	973.787	931.013	609.966	1076.98	1191.95	508.123	981.179	1071.2	519.971	1051.17	761.095	488.953	979.018	980.778	568.579	1062.7	1039.1	505.092	1019.75	1031.7	553.482
1047.45	580.058	1031.26	840.373	489.843	997.678	887.456	569.917	1059.16	1088.73	496.38	1029.41	996.48	545.303	961.441	901.19	511.012	1000.7	997.11	558.963	1033.3	989.837	570.782	846.016	1174.06	514.188	972.923	884.153	584.357	973.578	931.04	609.402	1076.03	1191.29	505.37	982.587	1070.34	520.46	1050.9	760.532	488.936	980.695	979.929	568.557	1062.25	1038.17	503.696	1020.76	1030.93	555.399
1046.84	581.968	1032.15	839.892	490.11	998.666	886.661	569.514	1059.27	1087.8	496.272	1030.38	997.564	543.247	961.864	903.011	512.997	999.527	999.441	557.044	1034.32	988.268	570.108	845.836	1173.47	512.943	973.939	883.923	583.476	973.369	930.768	608.623	1075.04	1190.36	502.882	984.033	1069.53	521.005	1050.59	759.846	489.359	982.083	979.333	568.444	1061.69	1037.5	502.791	1021.98	1029.88	557.257
1046	583.67	1033.17	839.757	490.928	999.357	886.067	569.29	1059.27	1086.84	495.955	1031.3	998.519	540.873	962.201	904.899	515.154	998.598	1001.97	555.09	1035.36	986.523	569.873	845.579	1171.77	511.599	974.672	883.719	582.463	972.928	930.764	607.6	1073.69	1189.53	500.504	985.171	1068.85	521.545	1050.16	759.286	489.809	983.351	978.609	568.329	1060.97	1036.14	501.904	1023.71	1028.95	558.749
1045.02	585.324	1034.03	839.63	491.812	999.799	884.917	568.763	1059.22	1085.57	495.717	1032.14	999.258	538.324	962.527	906.878	517.463	998.083	1004.67	552.969	1036.24	985.052	569.552	844.99	1181.36	511.933	976.163	883.78	581.289	972.222	930.815	606.523	1072.54	1188.29	498.387	986.265	1068.34	522.298	1049.71	758.766	490.425	984.379	977.78	568.148	1060.26	1035.27	501.699	1025.07	1028.08	560.311
1044.28	586.874	1035.08	839.831	492.68	1000.03	883.982	568.509	1059.04	1084.34	495.368	1032.86	1000.04	535.751	962.873	908.87	519.819	997.802	1006.3	551.509	1037.66	983.668	568.854	844.459	1170.37	509.916	976.312	884.225	580.465	971.612	930.963	605.442	1070.86	1187.18	496.564	987.143	1067.84	523.254	1049.04	758.19	491.21	985.357	976.711	567.66	1059.75	1034.33	501.567	1026.2	1026.85	561.727
1043.24	588.075	1035.82	840.251	493.927	999.928	883.302	568.325	1058.75	1083.21	495.295	1033.33	1000.49	532.912	963.306	910.738	521.86	997.893	1008.31	549.984	1038.87	982.323	568.548	844.032	1169.51	508.179	977.161	884.505	579.425	970.568	930.97	604.217	1069.38	1185.89	494.673	988.035	1067.52	524.081	1048.23	757.855	491.955	986.011	976.158	567.296	1058.99	1033.19	501.466	1027.47	1025.64	562.876
1042.02	589.403	1036.94	840.824	495.187	999.518	882.5	567.877	1058.52	1081.98	495.349	1033.64	1000.71	529.713	963.91	912.476	523.979	997.951	1010.27	548.61	1040.15	980.941	568.228	843.564	1176.69	507.583	978.505	882.852	576.249	970.988	931.143	602.61	1067.75	1184.71	493.007	988.882	1067.45	525.373	1047.15	757.407	492.921	986.685	975.528	566.966	1058.12	1032.21	501.642	1028.47	1024.44	563.851
1040.98	590.358	1037.8	841.586	496.652	998.691	881.629	567.576	1058.09	1080.85	495.44	1034.04	1000.98	526.875	964.487	914.159	525.88	997.69	1011.98	547.301	1041.26	980.133	567.642	842.85	1175.02	506.488	979.146	883.368	575.225	969.585	931.496	601.345	1066.03	1183.58	491.717	989.776	1066.89	526.352	1046.2	757.071	493.876	987.022	975.179	566.439	1057.5	1030.91	501.436	1029.31	1023.1	565.035
1039.68	591.42	1038.7	842.47	498.265	997.618	880.837	567.308	1057.61	1079.59	495.52	1034.52	1000.96	523.519	965.412	915.773	527.823	998.794	1013.54	546.11	1042.09	979.279	567.038	842.491	1171.93	505.635	978.926	884.248	573.987	968.218	931.834	599.513	1064.14	1182.23	490.165	990.651	1066.7	527.854	1044.97	756.871	494.898	987.09	974.74	565.689	1056.66	1029.74	501.487	1030.56	1022.29	565.796
1038.46	592.509	1039.47	843.489	499.755	996.074	880.179	566.839	1057.09	1078.43	495.825	1034.89	1000.87	520.419	966.537	918.756	530.684	998.716	1014.76	544.908	1042.87	978.725	566.275	842.238	1170.7	505.036	979.145	884.782	572.829	966.732	932.172	597.788	1062.42	1180.72	488.701	991.399	1066.85	529.654	1043.57	756.943	496.222	986.927	974.52	564.968	1055.71	1028.39	501.755	1031.43	1020.9	566.984
1037.3	593.315	1040.05	844.779	501.529	994.409	879.512	566.373	1056.63	1077.38	496.213	1035.22	1000.67	517.467	967.775	923.409	534.461	998.302	1015.8	543.855	1043.27	978.192	565.398	841.975	1169.37	503.819	979.3	885.826	571.334	965.291	932.795	595.63	1060.52	1179.57	487.568	992.119	1066.56	531.295	1042.09	757.207	497.773	986.408	974.291	563.914	1054.82	1027.23	502.054	1032.48	1019.88	567.958
1035.96	594.381	1040.66	845.976	502.776	992.261	878.781	565.552	1056.04	1076.32	496.681	1035.44	1000.27	514.687	969.369	925.239	536.623	999.129	1016.4	542.643	1043.56	978.155	564.624	841.785	1168.13	503.352	979.539	886.582	569.561	964.02	933.206	593.199	1058.8	1178.32	486.499	992.832	1066.69	533.152	1040.46	757.639	499.333	985.895	974.431	562.826	1053.82	1025.73	502.223	1033.38	1018.73	568.437
1034.69	595.11	1041.41	847.671	504.584	990.051	878.253	564.796	1055.6	1075.18	497.144	1035.58	999.402	512.628	971.154	925.396	538.368	1000.2	1016.79	541.272	1043.87	978.376	563.326	841.407	1166.35	502.482	980.058	887.414	567.884	962.75	934.26	590.822	1057.1	1176.78	485.222	993.442	1066.47	534.764	1038.84	758.027	501.052	984.961	974.208	561.597	1052.75	1024.47	502.726	1033.93	1017.64	568.8
1033.35	595.92	1041.95	849.355	506.328	987.749	877.667	563.783	1054.94	1074.21	497.622	1035.69	998.806	510.259	973.211	925.845	540.49	1001.05	1017.01	539.888	1044.23	978.443	562.346	841.06	1166.46	502.257	979.947	888.562	565.9	961.509	935.651	588.166	1055.41	1175.66	484.307	993.94	1063.69	534.422	1038.63	758.897	502.983	983.844	974.681	560.209	1051.42	1023.19	503.28	1034.55	1016.68	568.886
1032.21	596.544	1042.38	850.943	507.867	985.279	877.224	562.92	1054.33	1072.6	498.627	1035.97	998.18	509.033	975.368	926.099	543.127	1002.22	1016.74	538.168	1044.7	978.61	561.135	840.783	1163.68	501.809	980.379	889.935	563.747	960.68	936.554	585.323	1053.74	1174.55	483.447	994.327	1066.27	537.76	1035.65	759.719	504.691	982.738	974.965	558.674	1050.16	1021.95	503.939	1035.18	1015.92	568.747
1030.87	597.043	1042.95	853.092	509.959	982.689	876.977	562.021	1053.6	1071.91	498.978	1035.72	997.398	507.772	977.413	926.449	545.534	1003.05	1016.52	536.572	1045.26	979.071	559.839	840.389	1162.56	501.633	980.475	891.543	561.736	959.367	937.287	582.479	1052.43	1173.34	482.498	994.808	1066.33	538.796	1034.2	760.717	506.345	981.24	975.472	557.084	1048.71	1020.72	504.847	1035.37	1015.33	568.325
1029.7	597.408	1043.42	855.14	512.057	980.15	876.878	560.865	1052.72	1071.23	499.56	1035.51	996.759	506.341	979.312	925.573	547.443	1004.31	1015.8	535.013	1046.14	979.252	558.417	839.659	1161.18	501.382	980.597	893.246	559.612	958.471	940.238	579.047	1051.43	1172.2	481.756	995.154	1067.04	540.005	1032.31	762.082	508.139	979.874	975.755	555.137	1047.24	1019.77	505.578	1035.55	1014.12	567.675
1028.39	597.932	1043.81	856.845	514.254	977.793	876.949	559.541	1051.76	1070.52	500.203	1035.24	996.046	505.327	981.168	925.615	549.68	1005.01	1015.05	533.486	1047.19	979.938	556.924	838.818	1159.63	501.01	980.536	896.979	559.187	956.115	942.075	575.953	1050.49	1170.61	480.965	995.599	1067.88	540.692	1030.34	763.515	509.821	978.341	976.565	553.303	1045.78	1018.46	506.738	1035.62	1013.24	567.005
1027.32	597.928	1044.04	857.657	516.363	975.718	876.779	558.165	1050.78	1069.91	500.792	1034.87	995.233	504.444	982.728	925.11	550.936	1006.25	1014.24	532.186	1048.18	979.958	555.528	837.499	1157.98	500.451	980.458	898.831	556.542	955.65	943.508	573.383	1050.05	1169.41	480.495	995.902	1067.29	540.188	1029.33	765.099	511.464	976.895	977.386	551.379	1044.32	1017.6	507.906	1035.66	1011.87	566.552
1025.95	597.997	1044.28	858.778	518.542	974.419	876.74	556.688	1049.52	1069.48	501.572	1034.47	994.363	503.74	983.971	925.17	552.817	1007.32	1013.17	531.009	1049.1	980.548	553.796	836.3	1156.96	500.377	980.092	900.841	554.255	955.444	945.37	570.807	1049.83	1168.3	480.115	996.179	1070.56	542.28	1026.64	767.204	513.356	975.339	978.132	549.555	1043.02	1016.79	509.061	1035.54	1011.99	565.036
1024.85	598.067	1044.36	859.398	520.422	972.988	877.053	555.134	1048.05	1069.15	502.453	1034.02	993.364	503.143	985.163	924.784	553.797	1008.48	1012.03	530.189	1050.27	981.222	551.66	834.567	1156.62	500.63	979.811	903.178	551.933	955.474	947.006	568.469	1050.11	1166.99	479.828	996.46	1072.82	543.833	1024.68	769.162	514.981	973.795	979.205	547.783	1041.69	1015.83	510.308	1035.51	1011.56	563.946
1023.9	598.099	1044.39	859.561	521.938	971.986	877.204	553.685	1046.56	1068.59	503.359	1033.44	992.286	502.689	986.152	924.672	554.945	1009.72	1010.76	529.661	1051.21	981.74	549.565	832.813	1155.73	500.712	979.114	905.347	549.357	955.837	948.794	566.495	1050.81	1165.91	479.43	996.638	1075.03	545.305	1023.24	771.27	517.019	972.179	980.592	546.051	1040.49	1014.99	511.39	1035.35	1011.01	562.581
1022.9	598.233	1044.33	859.538	523.688	971.171	877.638	551.99	1045.18	1068.5	504.184	1032.78	990.781	502.115	987.065	921.415	554.106	1012.48	1009.48	529.166	1051.91	982.962	547.343	831.017	1153.49	500.914	978.861	906.81	547.038	956.441	950.346	564.512	1051.65	1164.97	479.179	996.731	1077.86	547.527	1022.22	773.869	519.183	970.799	982.154	544.412	1039.23	1014.2	512.689	1035.07	1010.77	561.062
1021.68	598.036	1044.25	859.11	525.101	970.498	877.99	550.402	1043.72	1068.36	505.092	1032.15	989.86	501.941	987.668	921.008	554.695	1013.95	1008.12	528.943	1052.61	984.311	544.814	829.51	1152.38	501.176	978.266	909.959	544.304	957.229	951.712	562.518	1052.82	1163.81	479.133	996.803	1080.33	549.679	1021.5	775.843	521.483	969.354	983.73	542.407	1038.21	1013.6	513.921	1034.75	1010.73	559.783
1021.06	597.81	1044.06	858.443	526.245	970.214	878.731	548.882	1042.26	1068.5	506.526	1031.24	988.911	501.827	988.302	920.68	555.128	1015.14	1006.71	528.853	1053.2	985.933	542.285	828.238	1152.98	501.626	977.423	911.551	541.644	958.152	953.064	560.576	1054.26	1162.82	479.379	996.656	1082.96	551.961	1021.35	777.784	523.538	968.047	985.653	540.82	1037.07	1013.23	515.404	1034.22	1010.85	558.153
1020.06	597.255	1043.82	857.662	527.358	970.3	879.714	547.455	1040.73	1068.74	507.58	1030.2	987.649	501.861	988.837	919.336	555.818	1016.32	1005.16	528.952	1053.77	988.868	538.923	826.725	1151.12	501.431	976.717	912.866	539.136	959.079	954.188	558.003	1055.94	1162.21	479.413	996.439	1085.41	554.371	1021.58	779.675	525.587	967.043	988.059	539.282	1036.28	1012.72	516.505	1033.87	1011.27	556.635
1019.43	597.192	1043.49	856.832	528.065	970.713	880.803	545.898	1039.4	1068.94	508.868	1029.19	986.592	502.221	989.254	918.869	556.35	1017.49	1003.77	528.894	1054.24	990.009	536.558	826.251	1150.08	501.97	975.928	914.019	536.867	960.431	955.285	555.46	1057.97	1161.35	479.418	996.105	1087.71	556.602	1021.9	781.201	527.485	966.003	991.547	536.504	1035.28	1012.51	518.056	1033.4	1011.58	554.448
1018.78	596.988	1043.06	856.054	528.771	971.527	882.269	544.421	1038.21	1069.21	510.354	1028.03	985.663	502.379	989.584	918.51	556.727	1018.68	1002.25	529.046	1054.82	991.973	533.86	825.926	1149.24	502.576	975.113	914.756	534.24	961.789	956.056	552.868	1060.39	1160.38	479.48	995.616	1089.6	558.485	1022.64	782.491	529.222	964.99	993.853	534.715	1034.78	1012.38	519.525	1032.84	1011.91	553.018
1018.14	596.585	1042.57	855.084	529.435	972.875	884.059	542.937	1037.12	1069.66	511.719	1026.54	984.174	503.12	990.044	918.123	557.174	1019.67	1000.85	528.838	1055.57	994.209	531.231	825.851	1148.63	503.191	974.063	915.579	532.159	963.157	956.703	549.858	1062.92	1159.74	479.651	995.174	1091.5	560.365	1023.33	783.283	531.05	964.199	996.118	533.195	1034.62	1012.26	521.074	1032.27	1012.58	551.064
1017.43	596.183	1042.01	854.328	530.279	974.351	886.103	541.392	1036.07	1070.12	513.423	1025.27	983.295	503.571	990.312	917.528	557.441	1020.76	999.655	529.023	1056.22	996.516	528.578	826.243	1148.34	503.771	972.93	916.303	530.124	964.338	956.888	547.071	1065.39	1159.29	480.194	994.573	1092.76	561.703	1023.95	783.75	532.679	963.538	998.895	531.25	1034.47	1012.12	522.499	1031.53	1013.16	549.015
1016.84	595.395	1041.25	853.551	531.14	976.431	888.465	539.443	1035.33	1070.77	515.191	1023.58	982.22	504.5	990.518	919.044	559.843	1020.37	998.263	528.835	1056.96	998.75	526.029	826.772	1147.47	504.897	971.965	916.599	527.807	965.529	957.244	544.405	1067.65	1158.94	480.478	993.936	1094.15	563.415	1024.67	784.029	534.341	963.005	1001.64	529.563	1034.65	1012.17	524.166	1030.45	1013.5	546.906
1016.54	594.957	1040.23	852.773	532.036	978.717	891.03	537.488	1034.67	1071.42	516.783	1022.19	981.263	505.364	990.837	918.504	560.032	1021.26	997.115	528.622	1057.76	1000.92	523.605	827.631	1146.87	505.958	970.734	916.349	525.593	966.816	957.487	542.036	1069.94	1158.6	480.89	993.033	1095.67	565.258	1025	783.858	535.727	962.815	1004.17	527.894	1035.28	1012.13	525.665	1029.34	1014.18	544.352
1016.19	594.177	1039.23	851.884	532.568	981.232	893.72	535.288	1034.19	1072.01	518.489	1020.39	980.135	506.376	991.077	915.83	558.407	1023.28	996.068	528.527	1058.4	1003.01	521.271	828.489	1147.4	507.072	969.308	916.272	523.392	967.634	957.322	539.804	1072.11	1158.45	481.271	992.105	1096.73	567.105	1025.43	783.69	536.717	962.734	1006.63	526.214	1036.02	1012.28	527.36	1028	1015.21	542.098
1015.86	593.455	1037.95	851.135	533.103	983.812	896.45	533.03	1033.89	1072.9	520.234	1018.85	979.247	507.371	991.253	914.941	558.694	1023.79	994.887	528.372	1059.03	1004.54	518.854	829.32	1146.65	509.17	967.701	916.152	521.021	968.43	956.888	538.02	1074.25	1158.25	481.709	991.078	1097.32	569.465	1026.03	783.299	537.46	962.768	1008.68	524.378	1037.05	1012.29	528.927	1026.54	1016.14	539.464
1013.02	591.163	1038.14	850.346	533.249	986.227	898.72	530.932	1033.86	1074.03	521.995	1017.04	978.411	508.677	991.252	916.768	561.189	1022.88	993.98	528.204	1059.6	1006.12	516.753	830.039	1147.26	510.064	966.27	915.326	518.617	969.032	956.501	535.894	1075.74	1158.35	482.298	990.004	1097.68	571.743	1026.58	782.749	538.05	963.091	1010.86	522.855	1038.48	1012.53	530.664	1024.78	1017.33	536.778
1012.55	590.253	1036.88	849.507	533.333	988.477	902.363	527.897	1034.28	1075.28	524.042	1015.72	977.657	509.819	991.294	915.778	561.387	1023.19	993.091	528.122	1060.23	1007.44	514.787	830.658	1146.12	512.14	964.667	914.616	516.069	969.619	955.913	534.298	1077.41	1158.31	482.941	988.692	1097.69	574.307	1027.38	782.297	538.699	963.955	1012.62	521.455	1040.03	1012.63	532.283	1023.05	1018.64	533.794
1012.07	589.118	1035.95	848.807	533.385	990.595	904.837	525.798	1035.07	1076.81	526.222	1014.44	977.195	511.573	991.126	940.581	556.745	1021.71	992.299	528.242	1060.75	1008.39	512.826	831.226	1146.73	513.861	963.345	913.558	513.594	970.139	955.321	532.567	1078.58	1158.33	483.517	987.431	1097.35	576.838	1028.39	781.828	539.158	965.179	1014.16	520.337	1041.53	1013.11	534.249	1021.17	1020.08	531.082
1011.55	588.069	1034.67	848.298	533.412	992.54	907.307	523.853	1036.25	1078.21	528.412	1013.5	976.569	512.951	990.915	939.345	556.758	1022.77	991.697	528.341	1061.04	1009.13	510.935	831.692	1146.94	516.509	962.152	912.53	511.439	970.683	954.722	530.788	1079.97	1158.35	484.232	985.909	1096.88	579.024	1029.43	781.214	539.631	966.9	1015.52	519.236	1043.31	1013.92	535.895	1019.18	1021.61	528.295
1011.14	587.219	1033.84	847.524	533.275	994.121	909.561	522.447	1037.72	1080	530.456	1012.88	976.357	514.807	990.508	912.955	562.026	1023.2	991.112	528.778	1061.33	1009.5	508.894	832.282	1149.38	518.168	961.425	911.463	509.012	971.363	953.884	529.312	1080.94	1157.75	486.147	984.256	1096.32	581.17	1030.55	780.66	539.691	969.023	1016.59	517.96	1044.88	1014.61	537.548	1017.62	1022.92	525.301
1013.52	587.204	1031.47	846.88	533.106	995.651	911.773	521.27	1039.29	1081.93	532.709	1012.43	976.022	516.005	989.92	912.205	562.196	1022.98	990.871	529.131	1061.37	1009.96	506.878	832.763	1149.59	520.413	960.377	910.189	507.237	972.179	952.985	527.995	1081.84	1157.65	487.004	982.902	1095.33	582.846	1031.84	780.083	539.683	971.418	1017.59	516.546	1046.58	1015.74	539.378	1015.98	1024.29	522.389
1012.14	585.282	1030.76	846.363	532.898	996.789	913.868	520.049	1041.1	1083.74	534.723	1012.19	975.628	517.423	989.259	909.751	562.298	1023.23	990.684	529.753	1061.4	1010.1	504.758	833.549	1151.15	522.769	959.156	908.647	505.631	972.907	951.958	526.865	1082.8	1157.59	488.29	981.546	1094.42	584.307	1033.03	779.783	539.781	973.795	1018.03	514.993	1048.3	1017.18	541.088	1014.8	1025.81	519.817
1012.37	584.166	1029.55	846.081	532.5	997.651	915.772	518.456	1042.67	1085.57	536.642	1012.17	974.9	519.337	988.945	909.633	562.308	1022.94	990.618	530.546	1061.15	1010.02	502.642	834.307	1151.55	524.562	958.583	906.949	504.098	973.726	950.861	525.599	1083.63	1157.82	489.577	980.244	1093.37	585.205	1034.47	779.099	539.504	976.157	1018.28	513.477	1049.93	1018.71	542.724	1013.59	1026.95	517.044
1012.09	582.264	1028.81	845.76	531.716	998.194	917.488	516.841	1043.85	1087.4	538.629	1012.19	974.549	521.375	988.218	910.288	562.332	1022.14	990.748	531.559	1060.7	1009.87	500.083	835.186	1152.08	526.836	956.817	905.404	503.145	974.309	949.919	524.454	1084.4	1157.84	490.977	978.891	1092.36	586.191	1035.63	778.496	539.416	978.433	1018.31	511.807	1051.8	1020.52	544.535	1012.59	1028.67	514.595
1013.05	580.974	1027.63	845.69	530.969	998.469	918.814	514.587	1045.19	1089.24	540.358	1012.37	974.668	523.433	987.519	909.72	562.169	1021.86	991.086	532.418	1060.27	1009.3	497.836	836.146	1153.4	529.265	955.969	903.809	502.973	974.696	949.042	523.16	1084.91	1158.26	492.518	977.768	1089.35	585.331	1037.83	777.939	539.19	980.55	1018.08	510.092	1053.91	1022.39	546.328	1011.95	1029.84	511.819
1014.32	579.091	1027.04	845.603	529.953	998.471	920.01	512.224	1046.24	1090.84	542.123	1012.77	974.847	525.232	986.652	908.638	561.933	1021.45	991.478	533.415	1059.21	1008.84	495.495	837.224	1155.62	531.78	955.216	902.041	502.748	975.005	948.111	521.798	1085.36	1158.73	493.805	976.758	1090.1	587.2	1038.11	777.252	538.775	982.458	1017.93	508.385	1055.96	1024.47	548.296	1011.59	1031.19	509.14
1015.92	577.453	1026.35	845.326	528.496	998.211	920.754	509.587	1047.04	1092.57	543.877	1012.98	974.897	527.324	986.092	902.622	554.843	1023.12	992.22	534.81	1057.95	1008	493.229	838.531	1151.29	533.819	954.368	899.81	503.054	975.047	947.071	520.45	1085.77	1159.51	495.682	975.609	1088.85	587.618	1039.31	776.764	538.465	984.387	1017.59	506.911	1058.12	1026.6	550.259	1011.31	1032.38	506.689
1019.2	574.958	1025.47	845.745	527.097	997.798	921.117	506.458	1047.97	1093.85	545.77	1013.46	974.86	529.106	985.401	902.723	554.739	1021.74	992.891	536.161	1056.62	1006.9	491.136	839.892	1154.1	536.766	953.635	897.835	503.731	974.881	946.094	519.278	1086.08	1160.51	497.637	974.524	1087.8	587.96	1040.18	776.188	538.078	986.093	1016.92	505.286	1060.38	1028.57	552.191	1011.15	1033.34	504.112
1019.75	572.197	1025.46	845.883	525.619	996.964	921.524	503.77	1048.74	1094.83	547.401	1014.08	975.026	531.509	984.827	908.476	560.181	1018.63	993.759	537.575	1054.89	1005.65	489.246	841.523	1162.76	538.138	953.782	895.929	504.535	974.714	944.896	518.078	1086.22	1161.82	499.621	973.547	1086.55	588.361	1041.2	775.56	537.318	987.466	1016.67	503.818	1062.53	1030.55	554.278	1011.26	1033.99	501.199
1021.33	569.223	1025.51	846.535	524.143	996.126	921.495	500.999	1049.68	1096.16	549.73	1014.6	975.152	533.28	984.339	908.807	559.618	1017.2	994.378	539.274	1053.08	1004.24	487.49	843.092	1165.46	541.237	953.684	893.853	505.389	974.606	943.923	516.858	1086.19	1163.57	502.15	972.495	1082.59	586.413	1043.05	775.038	536.4	988.945	1015.95	502.375	1064.6	1032.07	556.017	1011.47	1034.24	498.515
1023.4	566.726	1025.61	847.312	522.862	994.54	921.501	498.445	1050.69	1096.95	552.24	1014.95	975.791	535.526	983.646	909.273	558.995	1015.7	995.093	540.989	1051.32	1003.06	486.075	844.464	1162.58	544.695	953.064	891.92	506.621	974.561	942.647	515.835	1086.07	1165.64	504.711	971.515	1083.86	588.414	1042.59	774.535	535.224	989.857	1015.33	501.399	1066.51	1033.59	557.75	1011.73	1034.32	495.629
1025.48	563.816	1025.94	847.951	521.18	993.176	921.077	496.48	1051.58	1097.51	554.746	1015.68	976.494	537.439	982.892	909.531	557.57	1014.27	996.054	542.529	1049.29	1001.51	484.73	845.767	1171.99	546.565	954.066	890.176	507.837	974.513	941.764	515.11	1085.85	1167.95	507.678	970.525	1080.51	586.995	1044.24	774.109	534.06	990.714	1014.42	500.277	1068.4	1034.63	558.881	1012.18	1034.19	492.969
1027.49	561.133	1026.36	849.075	519.568	991.334	920.805	494.512	1052.5	1097.52	557.189	1015.96	977.035	539.336	982.354	910.223	556.525	1012.74	996.698	544.234	1047.25	1000.14	483.484	846.838	1169.08	550.592	954.08	888.345	508.94	974.672	940.741	514.341	1085.76	1170.57	510.565	969.658	1081.38	588.495	1043.89	773.962	532.877	991.468	1013.74	499.555	1069.97	1035.67	560.162	1012.67	1033.95	490.143
1029.62	558.803	1026.86	850.154	517.801	989.459	920.226	493.32	1053.48	1097.8	559.7	1016.39	978.374	541.564	981.417	911.002	555.164	1011.02	997.668	545.934	1045.41	998.453	482.117	847.749	1170.77	552.767	955.133	886.634	510.122	975.092	939.687	513.658	1085.54	1173.14	513.606	969.154	1078.14	586.869	1045.27	773.992	531.467	991.862	1012.87	498.958	1071.24	1036.19	561.183	1013.33	1033.12	487.574
1031.17	556.218	1027.58	851.471	516.38	987.353	919.676	492.351	1054.13	1097.5	561.931	1016.64	979.86	543.746	980.697	911.427	553.631	1009.51	998.886	547.644	1043.46	996.921	481.212	848.41	1175.5	555.322	955.731	885.027	511.062	975.384	938.759	513.128	1085.37	1175.92	516.426	968.723	1079.3	588.664	1044.6	774.09	529.933	991.916	1012.08	498.547	1072.4	1036.69	562.341	1013.72	1032.7	484.747
1032.92	554.154	1028.49	852.845	514.858	985.293	919.234	491.609	1054.84	1096.71	564.048	1016.8	981.202	545.897	979.932	912.1	552.3	1008.17	1000.15	548.973	1041.35	995.215	480.1	848.921	1176.08	558.122	956.948	882.767	512.197	975.39	937.947	512.498	1085.13	1178.51	519.193	968.564	1075.79	586.435	1046.06	774.636	528.437	991.753	1011.08	498.362	1073.34	1036.9	563.769	1013.9	1031.81	482.002
1034.52	552.388	1029.71	854.487	513.495	983.235	918.733	491.088	1055.57	1095.86	565.775	1017.01	982.853	548.416	979.007	912.111	550.789	1006.8	1001.65	550.611	1039.89	993.516	479.064	849.362	1179.26	560.731	958.049	881.435	512.81	975.536	937.32	512.018	1084.77	1181.16	522.002	968.964	1076.96	587.934	1045.26	775.152	526.572	991.18	1009.92	498.257	1074.11	1037.01	565.211	1013.94	1030.76	479.629
1035.99	550.727	1030.88	855.986	511.818	981.063	918.132	490.75	1056.07	1095	567.125	1017.18	984.771	550.762	978.036	912.798	549.414	1005.43	1003.34	551.959	1038.33	991.559	478.369	849.58	1181.49	562.244	959.346	880.024	513.54	975.656	936.698	511.463	1084.36	1183.27	524.138	969.636	1076.09	587.912	1045.35	775.488	524.621	990.406	1008.76	498.021	1074.71	1036.78	567.083	1013.78	1029.79	477.351
1036.62	548.379	1032.19	857.605	510.108	978.854	917.418	490.726	1056.56	1093.89	568.118	1017.74	987.343	553.332	976.988	913.142	548.083	1004.17	1005.04	553.362	1037.07	989.731	477.62	849.665	1181.83	564.653	960.681	878.938	514.392	975.648	936.193	511.135	1084	1185.24	526.377	970.915	1075.03	587.743	1045.45	776.214	522.85	989.15	1007.47	498.377	1075.32	1036.27	568.997	1013.53	1028.73	475.151
1036.89	545.753	1033.76	859.122	508.46	976.563	916.895	490.73	1057.01	1092.72	569.006	1018.64	989.829	555.866	975.963	915.657	546.842	1002.43	1006.81	554.519	1035.76	987.813	477.296	849.608	1184.79	566.866	962.139	877.708	515.449	975.653	935.812	510.725	1083.51	1186.75	527.97	972.53	1074.03	587.594	1045.4	776.896	520.564	987.372	1006.6	498.41	1075.6	1035.63	570.828	1013.18	1027.23	473.21
1038.15	543.937	1034.63	860.162	506.892	974.206	916.233	490.837	1057.46	1091.57	569.608	1019.53	992.756	559.169	974.791	917.435	545.391	1001.07	1008.95	555.905	1034.67	986.036	477.137	849.548	1185.98	568.933	963.386	876.147	516.567	975.594	935.539	510.198	1082.87	1188.1	529.496	974.416	1073.27	587.393	1045.22	777.729	518.492	985.671	1005.14	498.573	1076.04	1034.72	572.467	1012.89	1025.79	471.515
1038.37	540.892	1035.81	860.555	505.184	972.208	915.471	491.221	1057.85	1090.65	570.299	1020.63	995.424	561.893	973.865	918.581	543.274	1000.26	1011.01	557.106	1033.68	984.091	476.84	849.503	1186.41	571.776	964.11	874.892	517.614	975.558	935.488	509.933	1082.21	1189.25	531.006	976.424	1071.91	586.726	1045.16	778.558	516.332	983.508	1004.13	498.471	1076.18	1033.6	573.821	1012.93	1024.43	469.901
1039.14	538.536	1036.7	861.204	503.409	970.476	914.689	491.7	1058.29	1089.55	570.968	1021.48	998.302	564.939	972.729	920.581	541.696	999.115	1012.99	558.416	1032.44	982.196	476.999	849.42	1186.44	574.364	965.28	873.788	518.59	975.388	935.316	509.849	1081.66	1190.33	532.63	978.552	1071.11	586.566	1044.86	779.541	514.201	981.158	1002.86	498.738	1076.12	1032.42	574.591	1013.47	1022.89	468.18
1039.24	535.46	1037.61	861.203	501.803	968.925	914.052	492.143	1058.57	1088.69	571.439	1022.17	1000.94	567.766	972.003	922.583	539.854	998.469	1015.18	559.788	1031.43	980.382	476.876	849.409	1187.37	576.255	966.165	872.752	519.803	975.21	935.597	509.81	1080.78	1191.18	534.357	980.339	1070.35	586.513	1044.4	780.586	512.113	978.691	1001.78	498.696	1075.97	1031.25	575.103	1014.66	1021.54	466.916
1039.47	532.503	1038.29	861.11	500.529	967.956	913.107	492.679	1058.86	1087.49	572.017	1023.14	1003.57	570.255	971.553	924.356	537.409	998.201	1017.59	561.301	1030.52	978.793	477.189	849.364	1192.77	578.234	967.139	871.722	521.169	974.935	935.898	509.831	1079.8	1191.59	536.276	982.122	1069.19	585.88	1043.98	781.692	509.805	976.09	1000.53	498.569	1075.57	1030.37	575.462	1016.45	1020.08	465.616
1039.13	529.208	1039.07	860.494	499.414	967.218	912.445	493.221	1059.05	1086.36	572.312	1023.92	1006.33	572.717	971.295	926.207	534.897	998.115	1019.72	562.793	1029.57	977.354	477.404	849.391	1190.69	579.537	968.268	871.003	522.418	974.611	936.458	510.164	1079.06	1192	538.852	983.598	1068.79	585.717	1043.42	783.018	507.546	973.178	999.477	498.54	1075.14	1029.34	575.702	1018.33	1018.6	464.345
1039.2	527.048	1039.77	860.075	499.005	967.129	911.443	493.847	1059.15	1085.35	572.926	1024.82	1008.7	574.718	971.463	928.088	532.924	998.223	1021.69	564.217	1029.14	975.921	477.783	849.332	1190.29	581.348	969.16	870.437	523.978	974.241	937.054	510.661	1078.02	1191.82	541.297	984.82	1068.07	585.251	1042.93	783.983	505.271	970.299	998.233	498.586	1074.77	1028.18	576.232	1019.86	1017.33	463.381
1038.11	524.237	1040.91	859.072	498.391	967.664	910.665	494.508	1058.99	1084.23	573.421	1025.68	1010.49	576.366	971.895	929.087	530.524	998.767	1023.66	565.823	1029.09	974.884	478.005	849.244	1189.62	582.578	969.879	870.001	525.214	973.726	937.693	511.14	1076.9	1191.75	544.279	985.612	1067.76	584.998	1042.43	784.971	503.013	967.641	997.202	498.567	1074.38	1027.59	576.697	1021.35	1016.15	462.408
1037.89	522.662	1041.91	857.903	497.986	968.395	909.75	495.14	1058.75	1083.23	573.659	1026.36	1012.39	577.927	972.313	930.172	528.283	999.581	1025.3	567.37	1029.73	973.665	478.509	849.189	1184.53	585.799	969.971	869.349	526.505	973.178	938.658	511.888	1075.72	1191.5	547.716	986.298	1067.4	584.669	1041.41	785.419	500.835	964.961	996.153	498.65	1073.79	1026.82	577.523	1022.44	1014.9	461.687
1037.75	521.376	1042.61	856.617	497.273	969.501	908.751	495.699	1058.36	1082.13	574.184	1026.98	1013.89	579.167	972.801	930.896	526.575	1000.75	1026.88	568.96	1030.62	972.704	478.752	849.155	1184.23	586.893	970.538	869.082	527.683	972.399	939.586	512.91	1074.24	1190.91	551.151	986.895	1067.15	584.166	1040.47	785.49	498.662	962.519	995.053	498.841	1073.21	1026.07	578.185	1023.46	1013.91	461.279
1036.52	519.83	1043.41	855.424	496.591	971.004	907.848	496.457	1057.79	1081.23	574.513	1027.62	1015.08	580.447	973.269	931.285	524.679	1002.04	1028.44	570.602	1032.25	971.806	479.278	848.945	1183.81	587.514	970.828	869.109	529.172	971.525	940.69	513.97	1072.73	1190.53	554.205	986.993	1066.37	583.209	1039.42	785.606	496.219	960.196	994.08	498.832	1072.72	1025.19	578.578	1024.48	1012.91	461.128
1035.9	519.158	1044.11	853.996	495.861	972.724	906.926	497.24	1056.97	1080.18	574.732	1028.07	1016.09	581.723	974.075	932.29	522.975	1003.3	1029.65	572.147	1033.86	970.995	479.88	848.761	1182.22	588.649	971.086	869.132	530.325	970.912	941.52	515.074	1070.95	1189.69	557.111	987.339	1066.11	582.333	1038.08	785.488	493.871	958.153	992.88	498.973	1072.08	1023.07	579.858	1025.6	1011.49	461.284
1034.33	517.765	1045.04	852.817	494.989	974.829	906.067	497.912	1056.4	1079.16	575.016	1028.28	1017.3	582.997	974.514	932.836	520.799	1004.58	1030.6	573.671	1035.59	970.551	480.468	848.522	1181.17	589.356	971.344	869.088	531.697	970.094	942.689	516.316	1069.19	1189.02	559.666	987.55	1066.17	581.55	1036.53	785.239	491.538	956.219	991.956	499.103	1071.3	1021.78	580.451	1026.39	1010.52	461.529
1033.72	517.337	1045.44	851.744	494.299	977.152	905.187	498.675	1055.59	1078.12	575.017	1028.58	1017.86	584.077	975.002	933.092	518.187	1005.74	1031.59	575.781	1037.33	969.895	481.429	848.255	1180.59	589.584	971.597	869.321	532.997	969.327	943.928	518.134	1067.41	1188.04	561.725	987.981	1065.64	580.023	1035.12	784.615	489.824	954.704	991.325	499.465	1070.67	1020.79	580.775	1026.58	1009.61	462.019
1032.26	516.138	1046.05	850.221	493.36	979.732	904.151	499.284	1054.86	1077.33	574.953	1028.72	1018.48	585.759	975.763	933.223	515.459	1006.72	1032.21	577.831	1039.16	969.756	482.322	847.986	1179.03	589.601	972.148	869.59	534.44	968.503	945.045	519.644	1065.48	1187.17	563.469	988.78	1065.78	578.971	1033.5	783.744	488.445	953.506	990.633	499.833	1069.65	1019.52	581.004	1026.83	1008.71	462.669
1032.08	516.123	1046.22	849.023	493.003	982.276	903.226	500.006	1054.13	1076.42	574.926	1028.87	1018.61	587.975	976.604	933.364	513.109	1007.55	1032.81	579.946	1040.88	969.684	483.471	847.486	1176.69	590.757	972.65	870.078	536.253	967.741	945.892	521.655	1063.64	1186.21	564.738	989.565	1065.8	578.007	1031.69	782.772	487.45	952.864	989.993	500.197	1068.69	1018.3	581.079	1026.92	1008.1	463.56
1030.72	515.217	1046.72	847.856	492.936	984.824	902.469	500.632	1053.27	1075.34	574.618	1029.13	1019.24	589.851	977.625	932.974	510.291	1008.39	1032.96	582.579	1042.55	969.911	484.913	846.797	1176.08	590.953	973.092	870.712	537.927	967.018	947.238	523.549	1061.94	1185.18	565.742	990.548	1066.17	576.885	1030.31	781.761	486.526	952.403	989.396	500.744	1067.56	1017.55	580.912	1026.81	1007.33	464.636
1029.09	514.191	1047.28	846.936	493.073	987.284	901.436	500.975	1052.55	1074.59	574.326	1029.26	1019.13	592.496	978.989	932.655	507.639	1009.32	1033.19	585.031	1043.91	970.222	486.148	846.072	1175.13	591.311	973.476	871.393	539.712	966.245	948.762	525.224	1060.04	1184.22	566.623	991.352	1065.68	575.021	1029.1	780.371	485.652	952.574	989.058	501.216	1066.38	1013.51	578.864	1028.5	1006.92	465.583
1027.88	513.853	1047.73	845.659	493.303	989.742	900.808	501.468	1051.48	1074.04	574.026	1029.35	1019.01	594.911	980.061	932.007	505.601	1010.29	1033.31	587.409	1045.17	970.625	487.726	845.271	1172.15	592.571	974.046	872.372	541.9	965.524	950.574	527.584	1058.3	1183.3	567.18	992.4	1065.91	574.052	1027.73	779.11	484.708	953.068	988.951	501.86	1064.88	1012.71	578.429	1028.48	1006.24	466.766
1026.69	513.385	1048.23	844.836	494.037	991.945	899.895	501.778	1050.71	1073.36	573.389	1029.46	1018.73	596.395	981.328	931.501	503.479	1011.33	1033.11	589.854	1046.29	970.845	489.321	844.425	1170.71	592.677	974.536	873.54	543.92	964.716	952.428	529.993	1056.49	1182.18	567.565	993.351	1066.48	572.885	1026.68	777.743	483.783	954.298	988.655	502.627	1063.53	1011.72	577.561	1028.48	1006.03	467.937
1025.36	512.993	1048.69	843.993	494.822	994.161	899.102	502.161	1049.7	1070.68	571.091	1030.85	1018.34	598.476	982.643	931.116	502.447	1012.44	1031.69	593.021	1047.49	971.742	491.177	843.471	1168.67	593.255	975.349	874.972	545.931	964.003	954.464	532.922	1054.98	1180.93	567.761	994.41	1066.46	571.216	1025.53	776.224	482.884	955.87	988.623	503.421	1061.83	1011.26	576.969	1028.28	1005.92	469.409
1024.07	512.784	1048.9	843.218	495.688	996.197	898.367	502.551	1048.72	1072.51	572.231	1029.44	1018.39	600.417	984.071	930.287	501.189	1013.61	1030.59	595.489	1048.4	972.378	493.159	842.223	1167.58	593.471	975.705	876.508	548.045	963.281	956.69	535.697	1053.48	1180.03	567.879	995.156	1067.61	570.167	1024.4	774.657	482.267	957.933	988.758	504.327	1059.92	1010.77	576.143	1027.97	1006.15	470.946
1021.81	512.136	1049.34	842.586	496.429	998.099	897.539	503.085	1047.8	1072.23	571.489	1029.3	1017.5	601.594	985.563	929.552	499.891	1014.6	1029.43	597.599	1048.97	972.887	495.129	841.156	1165.75	593.959	975.793	878.073	550.006	962.776	959.235	538.652	1052.21	1178.69	567.904	995.728	1068.74	568.662	1023.31	773.262	481.909	960.164	988.852	505.381	1058.34	1010.42	575.38	1027.51	1005.87	472.38
1020.65	512.188	1049.38	842.118	497.158	999.795	896.813	503.646	1046.89	1069.99	569.025	1030.4	1017.08	602.771	986.925	929.19	499.101	1015.49	1028.18	599.683	1049.49	973.712	497.576	840.034	1164.11	594.004	975.9	880.156	552.453	962.322	961.625	541.308	1051.05	1177.49	567.923	996.336	1070.47	567.08	1022.51	771.527	481.478	962.595	988.972	506.461	1056.46	1010.02	574.221	1026.87	1006.44	474.107
1019.19	512.48	1049.63	841.723	498.012	1001.07	896.313	504.486	1045.9	1069.91	568.253	1030.07	1016.09	603.759	988.163	928.779	498.5	1016.49	1026.64	601.621	1050.16	974.503	499.819	838.585	1162.97	593.931	976.013	882.119	554.456	962.043	964.627	544.602	1050.12	1176.27	567.985	996.714	1072.62	564.911	1021.52	769.952	481.282	964.976	989.209	507.618	1054.73	1009.88	573.417	1026.42	1006.73	475.879
1017.95	512.678	1049.61	841.649	498.965	1002.34	895.782	505.209	1044.84	1069.86	567.353	1029.47	1015.58	604.114	989.235	927.474	497.346	1017.6	1025.26	603.095	1050.6	975.58	502.372	837.282	1160.88	593.456	976.205	884.618	556.837	962.062	967.114	547.621	1049.63	1174.97	568.075	997.16	1074.68	562.116	1021.11	768.4	481.602	967.477	989.567	508.87	1052.89	1009.98	572.14	1025.75	1007.35	477.935
1016.39	513.041	1049.68	841.815	499.879	1003.11	895.371	506.173	1043.5	1069.91	566.562	1028.98	1014.61	604.707	990.276	926.687	496.606	1018.36	1023.75	604.283	1051	976.82	504.872	835.983	1159.53	593.379	976.145	886.96	559.167	962.346	969.395	550.624	1049.72	1173.63	567.973	997.373	1077.43	559.748	1020.86	766.761	481.951	969.846	989.838	510.205	1051.13	1010.39	571.045	1024.88	1008.06	480.251
1015.13	513.502	1049.65	842.429	501.164	1003.57	895.042	507.138	1042.28	1070.13	565.447	1028.32	1013.6	605.103	990.952	926.145	496.23	1019.03	1022.21	605.416	1051.62	978.296	507.471	834.818	1157.39	593.551	975.754	889.389	561.312	962.646	971.356	553.315	1050.24	1172.23	568.042	997.569	1080.46	557.064	1020.65	765.169	482.542	972.171	990.184	511.477	1049.48	1010.53	570.121	1024.23	1008.7	482.148
1013.8	513.778	1049.62	842.937	502.333	1003.55	894.867	508.181	1040.7	1070.38	564.328	1027.58	1012.67	605.006	991.358	924.627	495.229	1019.74	1020.48	606.657	1052.27	979.824	510.242	833.913	1155.79	593.321	975.69	891.717	563.454	963.143	973.414	555.766	1050.86	1171.08	567.937	997.612	1083.08	553.956	1020.73	763.75	483.636	974.353	991.067	512.832	1047.63	1011.31	568.799	1023.27	1009.37	484.8
1011.76	513.679	1049.55	843.711	503.697	1003.16	894.789	509.44	1039.24	1070.61	563.191	1026.68	1011.88	604.739	991.586	923.794	494.784	1020.16	1018.82	607.564	1052.76	981.724	513.036	833.148	1154.1	593.154	975.364	893.936	565.675	963.815	975.328	558.204	1052.05	1169.57	567.919	997.684	1086.04	551.398	1020.98	762.262	484.326	976.529	991.962	514.285	1045.81	1011.48	567.37	1022.49	1010.1	487.062
1010.54	514.201	1049.44	844.646	505.062	1002.22	894.952	510.526	1037.61	1071.22	561.998	1025.65	1010.91	604.244	991.819	922.714	494.088	1020.55	1017.31	608.35	1053.08	983.499	515.75	832.612	1152.82	592.469	975.121	895.983	567.463	964.431	977.034	560.491	1053.26	1168.43	567.815	997.608	1089.17	549.178	1021.55	760.869	485.45	978.569	993.299	515.873	1044.17	1012.45	565.862	1021.42	1010.74	489.61
1009.48	514.677	1049.09	845.822	506.599	1001.09	895.309	511.804	1036.13	1071.54	560.742	1024.52	1010.14	603.869	991.844	922.122	493.755	1020.65	1015.6	609.062	1053.55	986.264	519.171	832.011	1151.11	592.209	974.649	897.646	569.265	965.191	978.648	562.887	1054.48	1167.05	567.659	997.534	1091.63	547.094	1022.35	759.434	486.71	980.331	994.722	517.614	1042.71	1014.37	563.897	1019.93	1011.8	492.142
1008.2	515.332	1048.85	846.963	508.235	999.238	895.37	513.137	1034.75	1071.95	559.049	1023.13	1008.83	602.706	991.906	920.713	492.893	1020.88	1013.66	610.092	1054.01	988.529	522.247	831.603	1150.09	591.772	973.941	899.102	570.878	965.927	979.539	565.296	1055.91	1165.95	567.472	997.49	1093.72	545.29	1023.36	758.076	488.038	982.011	996.502	519.755	1041.53	1014.79	562.272	1018.7	1012.79	495.046
1007.28	515.821	1048.6	848.156	509.884	997.511	895.654	514.245	1033.61	1072.39	557.811	1021.8	1007.85	601.757	991.939	919.702	492.524	1020.93	1012.17	610.9	1054.23	990.961	525.232	831.2	1148.13	590.847	973.675	900.318	572.198	966.46	980.865	567.963	1057.44	1164.56	567.079	997.413	1095.75	543.682	1024.47	756.603	489.22	983.482	998.642	521.827	1040.68	1015.53	560.645	1017.53	1013.8	497.694
1006.27	516.495	1048.09	849.669	511.545	995.357	896.208	515.476	1032.41	1073.14	556.099	1020.09	1007.04	600.291	992.023	918.291	492.272	1020.79	1010.36	611.445	1054.36	993.257	528.099	830.879	1147.7	590.516	972.858	901.445	573.641	966.922	981.647	569.95	1058.68	1163.22	566.554	997.227	1097.05	542.178	1025.84	755.516	490.759	984.571	1001.06	523.942	1040.1	1016.47	558.854	1015.95	1014.96	500.622
1005.5	517.269	1047.68	851.298	513.368	992.919	896.806	516.782	1031.38	1073.34	554.471	1018.5	1006.35	599.113	992.008	916.91	492.108	1020.41	1008.53	612.261	1054.46	995.472	530.876	830.639	1145.99	589.537	972.516	902.322	574.593	967.358	982.103	572.446	1060.27	1162.29	566.098	996.785	1098.11	540.348	1027.16	754.423	492.352	985.512	1003.43	525.85	1039.99	1017.39	557.14	1014.26	1015.8	503.583
1004.8	518.286	1046.97	853.18	515.234	990.513	897.692	518.064	1030.48	1074.03	552.859	1016.74	1004.96	597.766	991.984	915.759	492.039	1020.18	1006.75	612.782	1054.4	997.281	533.421	830.623	1145.03	588.827	971.966	902.987	575.701	967.507	982.596	574.428	1061.79	1161.31	565.638	996.199	1099.17	539.03	1028.38	753.592	493.855	986.237	1005.48	527.621	1040.14	1017.9	554.573	1012.7	1017.03	506.145
1004.79	519.633	1046.2	855.017	517.24	987.957	898.677	519.384	1029.45	1074.64	551.056	1015.09	1004.03	596.477	992.142	913.892	492.214	1020	1004.94	613.029	1054.27	998.905	535.964	830.719	1144.02	587.595	971.151	903.336	576.63	967.737	982.438	576.352	1063.5	1160.46	565.035	995.759	1099.3	536.973	1029.4	752.899	495.39	986.764	1007.66	529.425	1040.4	1019.36	552.88	1010.87	1017.61	508.83
1003.97	520.552	1045.59	856.84	519.57	985.326	900.101	521.138	1028.62	1075.41	549.308	1013.34	1002.97	595.219	992.325	913.116	492.502	1019.42	1003.05	613.644	1054.1	1000.36	538.223	830.681	1142.96	586.781	970.236	903.431	577.775	967.874	982.566	577.498	1064.89	1159.52	564.353	995.11	1100.38	535.369	1029.94	752.263	497.031	986.895	1010.01	531.458	1040.85	1020.28	550.351	1009.33	1018.45	510.921
1003.63	521.718	1044.69	858.511	521.972	983.006	901.503	522.781	1027.88	1076.42	547.196	1011.84	1002.3	593.52	992.259	911.385	492.549	1019.1	1001.25	613.829	1054.03	1001.52	540.594	830.545	1142.22	585.429	969.274	903.495	579.258	967.906	982.486	579.169	1066.55	1158.6	563.488	994.485	1101	533.563	1030.26	751.796	498.857	986.82	1012.18	533.377	1041.52	1022.42	548.79	1007.7	1019.16	513.178
1003.27	522.996	1043.62	859.822	524.407	981.122	903.199	524.769	1027.38	1078.21	545.644	1010.51	1001.58	592.144	992.165	909.468	492.193	1019	999.628	614.038	1053.88	1002.3	542.87	830.457	1141.88	584.261	968.299	903.276	580.511	968.231	982.023	580.502	1068.22	1157.9	562.717	993.493	1099.81	530.307	1030.93	751.803	500.532	986.513	1013.78	535.136	1042.35	1024.5	546.868	1006.49	1019.96	515.118
1003.34	524.481	1042.62	860.913	526.775	979.529	905.1	526.826	1026.99	1079.77	543.5	1009.49	1000.79	590.381	992.021	907.831	492.436	1018.73	997.732	614.333	1053.69	1002.96	544.938	830.312	1141.15	583.257	966.782	903.218	582.333	968.521	982.011	581.634	1069.69	1157.43	561.735	992.734	1100.02	528.567	1031.38	751.615	502.438	985.885	1015.84	537.277	1043.4	1026.72	544.983	1005.67	1020.63	516.929
1003.15	525.86	1041.32	861.523	528.939	978.303	907.183	528.977	1026.65	1081.55	541.473	1009.07	1000.39	588.808	991.782	907.172	492.652	1018.34	996.186	614.224	1053.38	1003.38	547.376	830.485	1140.83	581.517	965.579	902.766	583.823	968.902	981.342	583.111	1071.15	1156.85	560.506	991.507	1101.15	526.368	1031.58	752.05	504.38	984.985	1017.4	539.348	1044.71	1029.05	542.859	1005.23	1021.24	519.052
1003.49	527.83	1039.97	861.947	531.162	977.306	909.463	530.971	1026.38	1083.65	539.575	1008.76	999.873	587.141	991.554	905.261	492.797	1018.18	994.51	614.447	1052.99	1003.63	549.725	830.678	1140.66	579.673	964.149	902.203	585.551	969.856	980.904	584.116	1072.64	1156.73	559.555	990.378	1100.52	524.286	1032.55	752.631	506.555	983.744	1018.87	541.65	1046.08	1031.44	540.945	1005.12	1021.67	520.963
1002.98	529.063	1038.96	862.791	533.706	976.151	911.821	532.996	1026.11	1086.06	537.774	1008.58	999.872	585.157	991.096	904.752	493.281	1017.79	993.115	614.303	1052.62	1003.66	552.021	830.727	1140.39	578.311	962.469	901.532	587.018	970.815	980.112	585.494	1073.78	1156.33	558.222	989.01	1100.46	523.013	1033.41	753.2	508.783	982.377	1019.8	544.045	1047.57	1033.86	538.863	1005.37	1021.88	523.407
1003.28	530.919	1037.45	862.575	535.295	975.479	914.403	535.498	1026.04	1088.53	536.139	1008.65	999.43	583.345	990.832	904.187	494.261	1017.22	991.704	614.462	1052.51	1003.91	554.797	831.059	1141.03	576.814	960.939	900.967	588.484	972.206	979.444	586.391	1075.16	1156.09	556.728	987.532	1096.84	520.13	1036.05	754.053	511.087	980.891	1020.61	546.162	1049.06	1036.39	536.899	1005.68	1021.75	525.474
1002.79	532.392	1036.47	861.977	536.715	975.235	916.965	537.957	1026.2	1090.85	534.504	1009.1	999.878	581.205	990.25	903.081	494.732	1016.96	990.165	614.299	1052.12	1003.44	557.133	831.627	1141.15	574.607	959.553	900.073	589.633	973.362	978.511	587.706	1076.28	1155.97	555.345	985.906	1099.12	521.258	1035.81	755.089	513.61	979.333	1021.2	548.594	1050.34	1038.3	534.559	1006.37	1021.46	528.043
1002.84	533.992	1035.06	861.656	537.827	975.155	919.339	540.429	1026.65	1092.93	533.117	1009.66	999.841	579.111	989.506	902.513	495.235	1016.52	988.931	614.017	1051.77	1002.21	560.4	832.569	1141.39	572.56	958.17	899.202	590.34	974.597	977.973	588.549	1077.42	1155.95	553.696	984.163	1098.58	521.019	1036.82	756.18	516.568	977.792	1021.61	550.895	1051.62	1040.08	532.74	1007.03	1020.94	530.74
1002.69	535.33	1033.93	860.965	538.907	975.43	921.562	542.877	1027.45	1095.17	531.986	1010.32	999.887	577.158	988.794	901.851	496.228	1016	987.61	613.852	1051.49	1001.69	563.225	833.811	1141.9	570.549	956.66	897.837	591.026	975.662	976.632	589.413	1078.39	1155.82	552.015	982.436	1097.55	520.585	1037.98	757.788	519.692	976.063	1021.38	553.184	1052.55	1041.66	531.158	1008	1020.15	533.327
1002.76	536.365	1032.61	860.457	539.884	976.075	923.592	545.084	1028.51	1097.08	530.914	1011.09	1000.37	574.744	987.861	901.891	496.979	1015.39	986.704	613.528	1051.04	1000.75	565.21	835.167	1143.51	568.366	955.127	896.968	591.367	976.446	975.995	590.042	1079.43	1155.72	550.331	980.6	1096.5	520.168	1039.01	759.29	522.848	974.539	1021.13	555.273	1053.54	1042.79	529.662	1009.2	1019.22	535.894
1003.9	537.863	1030.94	859.796	541.035	976.864	925.397	547.217	1029.87	1099.04	529.899	1011.76	1000.88	572.453	986.667	901.586	498.269	1014.66	985.769	612.713	1050.54	999.924	567.147	836.627	1144.61	566.678	953.79	895.172	591.39	977.062	974.928	590.85	1080.1	1155.89	548.703	978.915	1096.01	520.088	1039.91	760.61	526.305	972.995	1020.9	557.515	1054.4	1043.7	528.082	1010.08	1018.11	538.172
1004.46	538.932	1029.4	859.316	542.258	978.357	927.156	549.378	1031.5	1100.91	528.695	1012.44	1001.27	570.048	985.203	900.912	498.925	1014.01	985.008	612.043	1050.3	999.03	569.226	838.308	1146.71	564.19	952.225	893.934	591.115	977.241	974.358	591.322	1080.57	1155.94	547.051	977.22	1095.27	519.938	1040.75	761.74	529.552	971.749	1020.26	559.585	1055.18	1044.61	526.433	1010.87	1016.81	540.312
1006.16	540.602	1027.86	858.838	543.472	980.073	928.367	551.571	1033.09	1102.48	527.408	1013.03	1001.79	567.527	983.629	901.956	500.868	1012.86	984.406	611.027	1049.74	997.578	570.973	839.993	1147.22	561.912	951.169	892.24	590.629	977.338	973.137	591.758	1081.24	1156.36	545.692	975.67	1093.52	518.879	1041.93	762.815	532.72	970.512	1019.56	561.546	1055.87	1045.28	524.88	1011.79	1015.66	541.958
1007.85	542.534	1026.52	858.403	544.338	982.204	929.373	554.226	1034.98	1104.52	525.274	1013.62	1002.47	565.317	981.855	900.989	501.838	1012	984.162	609.924	1048.84	996.383	572.591	841.418	1150.12	559.507	949.969	890.854	590.234	977.251	972.023	592.164	1081.61	1157.29	543.968	974.056	1092.85	518.71	1042.52	763.588	535.493	969.415	1018.83	563.365	1056.59	1046.72	523.999	1011.12	1014.33	543.466
1009.89	544.757	1025.49	857.926	545.069	984.342	930.035	556.722	1036.47	1106.21	522.921	1014.09	1003.37	562.942	979.946	901.397	503.377	1010.72	984.09	608.605	1048.04	995.216	574.044	842.617	1152.97	557.958	948.297	889.372	589.392	977.29	971.185	592.192	1081.81	1158.35	542.388	972.517	1092.08	518.449	1043.2	764.297	538.199	968.288	1018.36	564.964	1057.2	1047.13	522.086	1011.5	1012.57	544.503
1011.8	546.995	1024.91	857.417	545.353	986.518	930.658	559.328	1037.95	1107.84	520.318	1014.74	1003.87	560.871	978.315	901.474	505.182	1009.56	983.825	607.361	1047.19	993.595	575.254	843.879	1154.82	555.45	947.555	888.122	588.627	977.167	970.255	592.265	1082.01	1159.35	540.273	970.909	1091.17	518.328	1043.8	764.625	540.739	967.179	1017.68	566.559	1057.91	1047.02	519.71	1011.88	1010.72	545.746
1014.14	549.677	1024.57	857.09	545.374	988.712	930.826	561.764	1039.33	1108.95	517.395	1015.65	1004.58	558.559	976.806	902.419	507.081	1008.24	983.742	605.867	1045.88	991.986	576.447	844.526	1157.48	553.176	947.194	887.155	587.567	977.095	969.053	592.534	1082.11	1160.79	538.368	969.448	1089.53	518.676	1044.49	764.812	543.606	965.865	1016.99	567.822	1058.67	1046.98	517.704	1012.05	1009.13	546.578
1016.28	552.131	1024.85	856.714	545.118	990.669	930.887	564.397	1040.57	1110.08	514.678	1016.42	1006.21	556.819	975.092	896.819	504.791	1009.49	983.826	604.191	1044.54	990.471	577.369	844.91	1160.53	550.924	947.295	886.222	586.726	976.985	968.276	592.439	1082.06	1162.42	535.683	968.113	1086.24	516.861	1045.83	764.852	546.143	964.725	1015.03	569.792	1059.72	1046.55	515.512	1012.7	1007.39	547.424
1018.33	554.661	1025.37	856.177	544.502	992.498	930.907	566.795	1041.72	1112.19	513.107	1015.76	1007.63	555.152	973.292	896.995	506.062	1008.36	983.688	602.812	1043.3	988.844	577.896	845.18	1162.75	548.978	947.678	885.324	585.859	977.005	967.528	592.279	1081.97	1164.21	533.491	966.98	1087.24	518.312	1045.4	764.418	548.701	963.962	1013.85	571.091	1060.75	1045.41	513.654	1013.75	1005.54	548.038
1020.37	556.971	1025.77	855.71	544.088	994.121	930.659	569.106	1042.88	1112.71	510.894	1016.62	1009.37	553.323	971.472	894.872	509.394	1008.47	983.968	601.238	1041.6	986.982	578.5	845.296	1164.18	547.747	948.022	884.634	585.119	976.9	966.594	592.19	1081.89	1166.52	531.246	966.044	1084.61	517.249	1046.37	763.823	550.804	963.304	1012.93	571.99	1061.69	1045.08	512.574	1014.83	1003.82	548.409
1022.15	559.148	1026.83	854.237	542.899	995.685	929.292	571.77	1043.89	1113.03	509.289	1017.66	1011.01	551.475	969.641	896.921	512.145	1006.51	984.161	599.777	1039.99	985.596	578.931	845.229	1175.77	547.017	949.452	883.675	584.145	976.948	965.658	592.102	1081.75	1168.74	528.939	965.406	1085.24	518.851	1045.77	762.908	552.47	963.09	1011.68	572.999	1062.39	1043.73	511.24	1016.6	1002.07	549.006
1023.19	560.581	1027.44	853.531	542.215	996.887	928.953	573.452	1045.02	1112.95	507.99	1018.88	1013.05	549.631	967.882	898.739	510.736	1004.88	984.205	598.526	1038.66	983.74	579.035	845.261	1174.96	544.441	951.035	883.043	583.346	976.828	964.956	591.79	1081.41	1170.87	526.823	964.97	1083.14	518.204	1046.45	762.01	553.949	963.222	1010.5	573.639	1063.07	1043.21	511.013	1018.34	1000.5	549.337
1024.81	562.583	1028.15	853.202	541.722	997.682	928.69	574.907	1046.18	1112.53	506.739	1020.27	1015.12	547.499	966.207	899.811	512.447	1003.72	984.396	596.939	1036.93	982.383	578.965	845.307	1176.6	543.445	952.627	882.561	582.621	976.565	964.662	591.5	1080.94	1172.94	524.702	965.114	1083.34	519.805	1045.85	760.871	555.288	963.555	1009.51	574.177	1063.51	1042.01	510.395	1020.29	998.667	549.245
1026.84	564.702	1028.64	852.762	541.186	998.103	928.389	576.504	1047.19	1112.08	505.932	1021.3	1016.91	545.378	964.621	901.148	514.539	1002.75	984.357	595.626	1035.38	980.521	578.836	845.499	1178.32	542.826	954.003	882.023	581.845	976.57	964.095	590.974	1080.37	1175.03	522.953	965.634	1081.31	519.404	1046.32	759.648	556.483	964.556	1008.23	574.508	1063.71	1041.21	510.171	1021.8	996.539	549.67
1027.64	566.39	1029.33	852.33	540.565	998.194	927.675	577.738	1048.36	1111.46	505.015	1022.4	1018.34	543.051	963.67	902.261	516.808	1001.85	984.732	594.038	1034.16	979.437	578.553	845.615	1179.78	541.244	956.148	881.762	581.141	976.261	963.644	590.654	1080.01	1176.71	521.524	966.679	1080.52	520.139	1046.1	758.372	557.896	965.905	1006.77	574.827	1063.75	1040.08	509.503	1023.4	995.222	549.743
1029.15	569.011	1029.99	852.02	539.761	998.055	927.003	578.664	1049.51	1110.85	504.292	1023.11	1020.24	541.105	962.577	903.868	518.984	1001.21	984.935	592.757	1032.83	977.965	578.13	845.815	1181.11	540.029	957.246	881.694	580.387	975.305	963.54	590.205	1079.5	1178.56	519.934	967.782	1079.79	520.834	1045.73	757.14	559.201	967.694	1005.71	574.825	1063.89	1039.31	509.18	1024.45	993.472	549.847
1029.91	571.038	1030.4	851.735	538.447	997.777	926.379	579.517	1050.73	1110.18	503.593	1023.63	1021.93	539.394	962.355	905.681	521.049	1000.79	985.733	591.171	1031.91	976.453	577.786	845.944	1182.67	538.158	958.94	881.88	579.71	974.614	963.437	589.527	1078.66	1180.3	518.533	969.06	1079.18	521.565	1045.4	755.869	560.64	969.897	1004.28	575.076	1064	1038.8	508.981	1025.54	992.076	549.553
1030.21	573.548	1030.99	851.497	536.725	996.923	925.616	580.066	1051.85	1109.46	502.943	1024.19	1023.69	537.944	962.344	907.408	523.036	1000.54	986.205	589.653	1031.04	975.471	577.471	846.054	1182.55	534.782	960.786	882.067	578.9	973.712	963.607	588.534	1077.83	1181.78	516.874	970.469	1078.47	522.514	1045.03	754.827	561.49	972.277	1003.27	575.227	1064.1	1037.43	508.145	1026.84	990.323	549.661
1030.67	576.087	1031.72	851.636	535.295	996.252	924.636	580.342	1052.97	1108.56	502.117	1024.96	1025.51	536.96	962.551	910.66	526.612	999.694	987.136	587.975	1030.39	974.628	576.901	846.01	1183.63	532.59	962.501	882.406	578.025	972.697	963.717	587.706	1076.96	1183.27	515.212	971.958	1079.46	524.444	1043.92	753.563	562.247	974.55	1002.1	575.325	1064.2	1036.85	508.219	1027.54	989.328	549.013
1030.58	578.496	1032.3	852.011	533.585	995.088	923.873	580.329	1053.83	1107.7	501.682	1025.96	1027.09	536.265	963.088	911.974	528.537	999.85	988.227	585.968	1029.59	973.606	575.997	845.999	1184.64	530.553	964.043	882.899	577.138	971.424	963.746	586.77	1075.62	1184.54	513.467	973.577	1077.67	524.663	1043.72	752.285	562.923	976.825	1000.53	575.412	1064.31	1035.47	507.86	1028.73	988.278	548.692
1030.41	581.32	1032.95	852.212	531.619	994.007	922.927	580.36	1054.67	1106.84	501.299	1027.18	1028.55	535.342	963.482	917.285	533.007	998.287	989.311	583.777	1029.29	973.163	575.498	845.824	1183.68	527.198	966.217	883.303	576.036	970.186	963.86	585.605	1074.06	1185.27	511.317	975.138	1078.26	526.502	1042.28	751.036	563.306	978.755	999.599	575.467	1064.08	1034.26	507.878	1029.41	986.747	548.524
1030.05	583.926	1033.53	852.465	529.513	992.505	921.902	580.019	1055.42	1105.9	500.996	1028.27	1029.53	534.869	964.075	913.122	531.263	1001.02	990.684	581.324	1029.1	972.783	574.928	845.645	1184.12	525.061	967.794	883.814	574.838	968.732	964.484	584.437	1072.72	1186.48	508.366	977.122	1076.46	526.782	1041.87	749.937	563.684	980.405	998.519	575.555	1063.66	1033.25	507.79	1030.09	985.742	548.482
1029.66	586.02	1033.88	853.576	527.781	990.638	920.871	579.542	1056.02	1105.05	500.969	1029.27	1030.48	533.989	964.353	919.486	536.893	999.328	992.104	578.786	1029.11	972.317	574.198	845.444	1183.5	522.593	969.644	884.841	573.685	967.433	964.634	583.044	1070.85	1186.42	505.973	978.918	1078.39	529.852	1039.91	748.526	563.869	981.632	997.271	575.617	1063.31	1031.99	508.108	1030.82	985.028	548.339
1028.91	587.931	1034.53	854.19	525.834	988.82	919.903	579.071	1056.45	1104.08	500.899	1030.18	1031.16	533.336	964.531	917.29	536.689	1002.64	993.639	575.867	1029.15	971.903	573.094	844.929	1174.94	521.599	970.958	885.784	572.013	965.972	965.465	581.404	1068.84	1186.44	503.63	980.755	1076.7	530.36	1039.03	747.495	563.988	982.713	996.467	575.371	1062.91	1030.79	508.408	1031.35	984.364	548.002
1028.14	589.916	1035.06	855.304	524.095	986.585	918.818	578.658	1056.81	1103.31	501.145	1030.94	1031.62	532.177	964.675	919.053	539.716	1003.18	995.573	572.597	1029.54	972.356	572.037	844.424	1183.52	519.638	973.206	886.972	570.111	964.498	965.774	580.026	1067.08	1186.19	500.802	982.625	1078.33	533.423	1036.88	746.221	563.633	983.505	995.438	575.138	1062.36	1029.77	508.605	1031.77	983.7	547.623
1027.26	591.285	1035.58	856.493	522.394	984.37	917.719	577.949	1057.11	1102.35	501.348	1031.71	1031.83	530.7	964.866	922.44	543.887	1002.75	997.318	569.771	1030.33	972.666	570.722	844.005	1182.64	518.964	973.69	888.402	567.88	963.362	966.622	578.227	1065.11	1185.62	498.372	984.558	1078.16	535.032	1035.06	745.2	563.515	984.037	994.162	574.717	1061.71	1028.6	509.032	1032.2	983.266	546.956
1026.3	592.35	1036.31	857.871	520.701	982.093	916.718	577.391	1057.28	1101.4	501.602	1032.29	1032.01	528.846	965.111	922.813	546.362	1004.17	999.466	566.587	1031.17	973.007	569.341	843.374	1180.76	516.092	975.971	890.234	565.68	961.918	967.23	576.613	1063.33	1185.09	495.682	986.412	1078.26	537.107	1033.29	744.238	562.917	984.288	993.064	574.462	1061.29	1027.71	509.214	1032.67	982.788	546.173
1025.16	593.253	1036.99	859.407	518.69	979.841	915.455	576.81	1057.34	1100.35	502.009	1033.01	1031.94	527.096	965.533	917.079	544.453	1007.67	1001.42	563.856	1032.35	973.269	567.76	842.498	1178.53	514.47	976.972	892.017	563.431	960.543	967.608	574.674	1061.4	1184.32	493.149	988.156	1078.53	539.054	1031.54	743.563	562.05	984.307	992.346	573.84	1060.82	1026.54	509.386	1033.22	982.442	545.764
1024.28	593.786	1037.46	861.03	516.889	977.651	914.319	576.426	1057.32	1099.4	502.463	1033.56	1031.76	524.518	966.001	922.159	550.624	1006.92	1003.42	561.154	1034.13	973.843	566.058	841.669	1176.01	512.119	978.157	893.765	561.049	959.299	968.627	572.789	1059.45	1183.59	491.025	989.681	1078.15	540.786	1029.81	743.04	561.045	984.201	991.464	573.075	1060.3	1025.51	509.747	1033.55	982.147	545.078
1023.06	594.65	1038.1	862.613	514.997	975.564	913.286	575.815	1057.16	1098.41	503.028	1033.91	1031.2	522.162	966.633	922.108	552.458	1008.36	1005.39	558.711	1035.71	974.314	564.405	840.359	1174.12	510.761	979.195	895.828	558.524	958.185	969.509	570.493	1057.6	1182.47	488.728	991.064	1078.17	542.409	1028.2	742.586	559.704	983.98	990.708	572.398	1059.56	1024.54	510.256	1033.75	982.173	544.385
1022.14	595.127	1038.79	863.611	512.993	973.688	912.28	575.476	1056.76	1097.45	503.651	1034.2	1030.81	519.652	967.302	921.733	554.497	1009.78	1007.59	556.26	1037.16	975.122	562.334	838.869	1172.58	510.007	980.032	898.112	555.943	957.554	971.073	568.276	1055.47	1181.7	486.658	992.464	1078.34	543.9	1026.6	742.52	558.361	983.768	990.147	571.649	1059.12	1023.71	510.786	1033.75	982.377	543.059
1020.93	595.777	1039.34	864.071	511.1	971.867	911.033	575.053	1056.33	1096.44	504.448	1034.27	1030.33	516.999	968.136	916.836	552.557	1013.35	1009	554.404	1038.99	975.866	560.174	837.267	1170.04	508.477	981.15	900.217	553.636	957.121	972.509	565.741	1053.66	1180.36	484.717	993.62	1078.98	545.284	1025.07	742.681	556.733	983.327	989.501	570.733	1058.44	1022.72	511.432	1033.68	982.692	541.803
1019.77	596.214	1039.83	864.56	509.467	970.576	909.938	574.632	1055.9	1095.63	505.273	1034.25	1029.22	514.91	968.99	915.406	552.358	1015.02	1010.43	552.439	1040.56	976.531	557.951	835.628	1169.05	508.085	981.651	902.076	551.053	957.127	974.158	563.22	1051.85	1179.02	482.773	994.573	1080.06	546.531	1023.27	742.798	554.936	982.809	988.939	569.502	1057.7	1021.95	512.09	1033.42	982.749	540.703
1018.73	596.764	1040.27	864.673	507.829	969.196	908.878	574.329	1055.49	1094.8	506.077	1034.12	1028.34	512.659	970.245	916.681	555.571	1015.82	1011.87	550.516	1041.98	977.26	555.507	833.89	1165.8	506.478	983.217	904.249	548.834	957.56	976.115	560.176	1050.3	1177.94	481.297	995.358	1081.25	547.701	1021.69	743.439	553.322	981.962	988.774	568.439	1056.91	1021.23	512.978	1032.95	983.52	539.065
1017.4	597.045	1040.87	864.726	506.077	968.129	907.648	573.738	1055.17	1094	506.934	1033.96	1027.35	511.004	971.721	917.261	558.032	1016.78	1013	548.72	1043.28	978.178	552.936	832.046	1163.21	505.265	984.318	905.934	547.3	958.295	977.976	557.495	1049.19	1176.72	479.874	996.183	1082.92	549.281	1020.03	744.385	551.687	980.773	988.478	566.911	1055.89	1020.62	513.885	1032.33	983.579	537.842
1016.39	597.443	1041.2	864.391	504.757	967.152	906.603	573.351	1054.82	1093.26	507.885	1033.64	1026.22	509.594	973.461	917.002	558.754	1018.28	1014.14	546.841	1044.26	979.89	550.18	830.444	1160.66	503.964	984.993	906.93	545.707	959.556	980.035	555.002	1048.17	1175.06	478.214	996.847	1084.89	551.173	1018.71	745.536	549.977	979.134	988.284	565.695	1054.9	1020.06	514.919	1031.47	984.228	536.28
1015.05	597.715	1041.56	864.098	503.803	966.354	905.723	573.069	1054.43	1092.6	508.882	1033.36	1024.74	508.412	975.098	916.462	559.26	1019.55	1014.94	544.97	1045.5	981.69	547.36	829.062	1162.75	506.708	985.241	909.243	543.651	961.037	982.314	552.361	1047.69	1173.62	477.101	997.34	1087.47	553.04	1017.52	746.943	548.121	977.36	988.62	564.173	1053.44	1019.75	515.864	1030.77	984.497	534.872
1014.06	597.525	1041.82	863.737	503.021	965.787	904.535	572.752	1053.9	1092.09	509.985	1033.02	1023.41	507.448	976.904	915.902	559.746	1020.92	1015.48	542.793	1046.32	983.589	544.686	828.137	1155.99	502.644	986.224	910.147	542.453	962.681	984.129	549.874	1047.71	1172.13	475.891	997.541	1089.72	555.135	1016.96	748.426	546.191	975.266	988.73	562.752	1052.08	1019.33	516.943	1029.78	985.723	532.622
1012.88	597.373	1042.11	863.056	502.293	965.681	903.674	572.248	1053.38	1091.64	511.128	1032.54	1022.27	506.797	978.105	915.558	560.114	1022.1	1015.64	540.553	1047.2	985.908	541.381	827.246	1153.62	501.871	986.773	911.096	541.425	964.258	985.844	547.942	1048.08	1170.7	474.782	997.815	1092.11	557.396	1016.6	750.204	544.269	973.096	988.947	561.009	1050.53	1019.41	518.025	1028.45	986.342	530.902
1011.62	597.462	1042.27	862.184	501.598	965.74	902.861	571.623	1053.02	1091.64	512.356	1032.06	1020.73	506.302	979.19	914.995	560.192	1023.25	1015.79	538.435	1047.91	988.861	538.103	826.678	1152.21	502.117	987.274	912.063	540.19	965.74	987.584	546.115	1048.74	1168.98	473.47	997.88	1094.11	559.422	1016.63	752.246	542.166	970.664	989.223	559.173	1048.79	1019.31	519.227	1027.37	986.999	529.247
1010.73	597.35	1042.4	861.386	501.202	965.964	901.939	571.114	1052.36	1091.36	513.436	1031.61	1019.33	505.97	979.927	914.128	560.376	1024.52	1015.55	535.948	1048.79	990.584	535.142	826.733	1153.35	504.792	987.274	912.471	538.991	967.518	989.181	544.064	1049.79	1167.46	472.359	997.638	1097.04	562.16	1016.72	754.244	539.697	968.205	990.041	557.234	1047.01	1019.35	520.291	1026.02	987.853	527.241
1009.66	596.803	1042.52	860.501	500.454	966.612	901.017	570.44	1051.72	1090.86	515.247	1031.24	1018.13	505.848	980.434	915.681	562.789	1024.24	1015.02	533.679	1049.51	992.629	532.693	826.758	1149.3	504.798	986.881	912.952	537.382	968.677	990.461	541.994	1051.41	1165.61	471.229	997.403	1099.32	564.546	1017.16	756.678	537.283	966.031	990.626	555.671	1045.38	1019.76	521.442	1024.75	988.667	525.071
1008.47	596.181	1042.63	859.564	499.803	967.817	900.197	569.778	1051.08	1091.16	516.368	1030.59	1016.99	505.744	980.621	915.02	562.807	1025.31	1014.56	531.6	1050.27	994.926	530.052	826.916	1137.96	502.676	987.554	913.104	535.751	969.97	992.936	539.221	1052.41	1164	470.196	997.261	1100.93	566.442	1017.8	758.779	534.679	963.651	991.537	553.975	1043.71	1020.15	522.457	1023.27	989.352	523.351
1007.54	595.93	1042.62	858.862	499.115	969.295	899.577	568.883	1050.39	1091.77	517.563	1029.88	1015.7	506.132	980.738	914.095	562.969	1026.3	1013.62	529.988	1050.99	996.741	527.554	827.122	1135.8	502.357	987.832	912.875	533.695	970.875	993.716	536.697	1054.37	1162.43	469.036	996.982	1102.79	568.48	1018.84	760.898	531.979	961.5	992.616	551.973	1042.03	1020.77	523.589	1021.91	989.787	521.503
1006.74	595.71	1042.52	858.112	498.476	971.323	899.131	568.018	1049.59	1092.39	518.961	1028.89	1014.62	506.526	980.624	913.099	563.294	1027.22	1012.79	528.447	1051.63	998.248	525.201	827.407	1133.17	502.272	988.131	913.061	531.199	971.357	994.363	534.08	1056.3	1160.82	468.15	996.599	1104.04	569.984	1019.89	762.522	529.39	959.681	993.841	550.241	1040.26	1021.38	524.865	1020.45	990.681	519.507
1005.18	594.837	1042.48	857.245	497.78	973.301	898.586	566.767	1048.64	1092.97	520.229	1028.05	1013.37	507.289	980.864	912.166	563.426	1028.08	1011.76	527.141	1052.48	999.776	523.251	827.646	1131.06	502.721	988.346	912.354	528.441	971.797	994.907	531.087	1058.32	1159	467.154	996.205	1105.77	572.247	1021.01	763.729	526.96	958.148	995.351	548.571	1038.52	1022.26	526.011	1019.11	991.514	517.346
1000.81	592.498	1043.75	856.44	497.314	975.586	898.183	565.556	1047.67	1093.87	521.672	1027.01	1012.23	508.075	980.819	911.223	563.621	1028.66	1010.78	526.247	1053.26	1000.89	521.147	827.773	1129.54	502.735	988.589	911.927	525.804	972.037	995.333	528.176	1060.55	1157.56	466.426	995.737	1106.75	574.356	1022.11	764.843	524.72	957.367	997.014	546.5	1037.06	1023.34	527.323	1017.67	992.632	515.326
1003.73	593.862	1042.12	855.698	497.077	977.949	897.881	564.164	1046.64	1094.6	522.984	1025.79	1010.99	508.906	980.955	906.45	560.243	1031.01	1009.52	525.364	1054.02	1001.82	519.199	827.951	1126.5	502.585	988.728	911.568	522.719	972.132	995.434	525.286	1062.76	1155.95	465.751	995.336	1107.23	576.269	1023.46	765.76	522.343	956.588	999.671	543.879	1035.39	1024.32	528.532	1016.41	993.754	512.923
1002.65	592.876	1041.96	855.101	497.205	980.212	897.664	562.676	1045.32	1095.57	524.576	1024.29	1009.91	510.089	981.092	905.339	560.589	1030.74	1008.31	524.753	1054.67	1002.45	517.515	828.081	1124.89	502.856	988.61	910.83	519.973	972.054	995.409	522.692	1064.74	1154.51	465.17	994.939	1107.48	578.743	1024.86	766.728	520.239	956.161	1001.45	541.887	1033.95	1025.82	530.171	1015.07	994.756	510.416
1002.2	592.241	1041.48	854.408	497.527	982.379	897.435	561.215	1044.07	1096.49	526.125	1022.89	1009.26	511.137	981.126	904.632	561.303	1031.32	1006.83	524.01	1055.44	1002.74	515.839	828.251	1121.65	502.858	988.525	910.014	517.253	972.11	994.808	520.159	1066.82	1153.31	464.58	994.258	1107.58	581.391	1026.17	767.329	518.014	955.57	1003.85	539.219	1032.97	1027.46	531.747	1013.89	995.792	507.418
998.23	589.719	1042.4	853.736	497.888	984.515	897.345	559.559	1042.54	1097.55	527.547	1021.16	1008.25	512.276	981.083	905.343	563.627	1030.5	1005.54	523.461	1056.12	1002.8	513.837	828.475	1121.32	503.07	987.802	908.903	514.824	972.277	994.602	518.042	1068.76	1151.88	464.078	993.674	1107.13	583.857	1027.61	767.825	515.883	955.365	1006.42	536.73	1032.12	1029.13	533.468	1013	996.702	504.386
1000.73	590.633	1040.65	853.363	498.752	986.464	897.4	557.963	1041.16	1098.84	529.279	1019.65	1007.71	513.154	981.148	904.297	563.95	1030.32	1004.15	522.828	1056.64	1002.62	511.934	828.938	1118.77	502.977	987.253	907.775	512.649	972.597	993.84	516.029	1070.35	1150.55	463.752	993.189	1106.45	586.576	1029.16	767.674	513.882	955.346	1008.83	533.766	1031.72	1031.09	535.204	1012.24	997.273	501.308
1000.48	589.941	1039.98	852.791	499.439	988.166	897.605	556.27	1039.83	1100.15	530.866	1017.85	1007.02	514.759	981.086	903.113	564.463	1030.42	1002.59	522.297	1057.12	1002.43	509.892	829.484	1116.69	503.468	986.614	906.741	511.202	973.152	993.535	514.362	1072.12	1149.4	463.333	992.635	1105.32	588.87	1030.82	767.432	512.33	955.668	1011.5	531.331	1031.68	1033.14	536.944	1011.71	997.481	497.783
996.845	587.155	1040.39	852.296	500.251	990.026	897.766	554.578	1038.61	1101.67	532.536	1016.54	1006.57	515.825	981.097	902.256	564.535	1029.78	1001.24	521.709	1057.45	1001.91	507.748	830.354	1115.36	503.904	985.949	905.673	510.267	973.613	992.683	512.646	1073.51	1148.63	463.351	991.894	1104.7	591.245	1032.24	767.243	510.871	956.19	1014.07	528.783	1031.91	1035.41	538.768	1011.3	997.51	494.56
999.794	587.765	1038.12	851.987	501.395	991.771	898.289	552.955	1037.29	1103.42	534.243	1014.93	1006.02	517.117	980.893	901.285	564.739	1029.48	999.769	520.907	1057.96	1001.27	505.325	831.38	1113.95	504.273	985.062	904.243	509.752	974.188	991.85	511.296	1075.1	1147.55	463.257	991.182	1103.54	593.024	1033.86	766.607	509.356	957.099	1016.14	526.186	1032.6	1037.63	540.507	1011.04	997.079	491.135
999.302	586.44	1036.66	851.797	502.358	993.13	898.785	551.389	1036.1	1105.41	536.039	1013.94	1005.89	518.26	980.683	900.402	564.849	1029.11	998.437	520.346	1058.41	1000.21	502.79	832.56	1112.58	505.259	984.199	902.982	509.879	974.625	990.955	510.049	1076.21	1146.49	463.181	990.573	1102.32	594.482	1035.47	766.065	507.79	958.422	1018.18	524.264	1033.3	1039.85	542.173	1011.02	996.836	487.766
999.017	585.196	1035.52	851.992	503.497	994.551	899.724	549.807	1035	1107.37	537.918	1013.26	1005.59	519.8	980.203	899.726	564.934	1028.51	996.975	519.622	1058.84	999.519	500.188	833.661	1112.54	506.119	983.108	901.679	510.023	974.749	989.977	508.661	1077.42	1145.67	463.415	989.848	1100.63	595.721	1037.07	765.57	506.413	960.027	1019.99	522.263	1034.47	1041.89	543.832	1011.12	996.438	484.581
998.469	583.573	1034.1	851.999	504.508	995.664	900.645	547.792	1034.01	1109.49	539.854	1012.77	1005.84	521.194	979.832	898.892	564.673	1028.05	995.679	519.243	1059.2	998.623	498.081	835.108	1109.9	506.166	982.169	900.135	510.739	974.757	989.099	507.759	1078.43	1145.21	463.717	988.975	1099.45	596.959	1038.38	764.966	504.851	961.86	1021.55	520.578	1035.8	1043.76	545.188	1011.22	995.827	481.368
998.67	582.148	1032.58	852.208	505.645	996.452	902.161	545.938	1033.14	1111.8	541.866	1012.48	1005.67	522.881	979.269	898.02	564.356	1027.59	994.388	518.685	1059.55	997.216	495.46	836.84	1106.82	506.919	981.021	898.418	511.654	974.566	987.785	506.853	1079.42	1144.29	464.137	988.159	1098.36	597.748	1039.83	764.036	503.658	964.197	1023.04	518.992	1036.85	1045.72	546.462	1011.6	995.237	478.12
999.252	581.19	1031.26	852.901	506.806	996.883	903.665	543.995	1032.34	1114.01	543.809	1012.21	1006.14	524.519	978.285	897.639	564.303	1026.62	993.149	518.117	1059.81	996.084	493.384	838.417	1105.65	507.693	979.588	896.928	512.544	974.164	986.751	506.1	1080.53	1143.52	464.567	987.29	1096.62	598.513	1041.02	763.428	502.754	966.54	1024.28	517.36	1038.15	1047.04	547.152	1012.27	994.457	475.136
998.259	579.062	1030.02	853.642	508.201	997.146	905.159	542.024	1031.62	1116.17	545.579	1012.05	1006.25	526.321	977.485	897.271	564.238	1025.72	992.002	517.813	1059.94	994.714	491.409	840.116	1103.76	508.888	978.49	895.693	513.671	973.782	985.618	505.522	1081.4	1143.17	465.002	986.434	1095.35	598.943	1042.13	762.554	501.672	968.947	1025.54	515.854	1039.24	1048.31	547.681	1013.02	993.537	472.362
999.159	577.922	1028.52	854.568	509.797	996.724	907.908	539.351	1031.15	1118.24	547.314	1012.04	1006.68	528.561	976.27	897.271	563.891	1024.38	990.76	517.527	1060.16	993.445	489.558	841.725	1104.34	509.615	976.732	894.3	514.993	973.598	984.643	505.049	1082.07	1142.39	465.608	985.33	1093.68	599.644	1043.01	761.797	500.909	971.214	1026.08	513.768	1040.21	1049.39	548.273	1013.75	992.548	469.814
998.966	576.129	1027.53	855.665	511.492	995.922	910.233	536.672	1030.75	1120.23	548.909	1012.19	1006.74	530.795	975.006	897.138	563.389	1023.21	989.701	517.445	1060.27	992.006	487.868	843.209	1102.33	510.661	975.222	892.814	516.289	973.445	983.37	504.449	1082.93	1142.03	466.312	984.194	1092.46	599.929	1043.78	760.887	500.326	973.473	1026.75	512.224	1041.29	1050.18	548.706	1014.7	991.506	467.453
998.951	574.233	1026.25	856.414	513.006	994.706	912.702	534.316	1030.49	1122.01	550.343	1012.44	1007.28	533.068	973.457	897.55	562.97	1021.54	988.924	517.25	1060.38	990.299	486.179	844.43	1109.28	511.378	974.301	891.807	517.174	973.334	982.232	503.977	1083.57	1141.42	467.389	983.071	1090.69	600.386	1044.65	759.934	500.01	975.434	1026.98	510.309	1042.32	1050.8	549.645	1015.44	990.54	464.946
999.614	572.704	1025.37	857.771	515.041	993.088	915.076	531.351	1030.54	1123.5	551.547	1012.98	1007.57	535.541	971.621	897.845	562.185	1019.82	987.839	517.273	1060.47	988.581	484.715	845.475	1100.8	512.614	972.315	890.753	518.091	973.362	980.906	503.482	1084.04	1141.01	468.271	981.751	1089.55	600.575	1045.16	758.904	499.547	977.192	1027.13	507.972	1043.31	1051.3	550.676	1015.71	989.234	462.752
1000.41	571.088	1024.07	858.824	517.032	991.408	917.418	528.768	1030.67	1125.13	553.044	1013.52	1007.87	538.115	969.759	898.188	561.373	1018.03	987.041	517.452	1060.48	987.036	483.393	846.354	1106.01	513.77	970.878	888.7	519.341	973.299	979.564	503.241	1084.38	1139.82	470.242	980.266	1087.43	600.405	1045.68	758.252	499.46	978.991	1026.7	505.729	1044.74	1051.19	552.014	1016.11	988.258	460.288
1001.28	568.904	1023.51	860.165	519.309	989.327	919.753	526.227	1031.39	1126.63	554.539	1014.31	1008.51	540.602	967.763	898.742	559.944	1016.25	986.464	517.684	1060.47	985.486	482.216	847.044	1098.97	514.262	969.56	887.865	519.888	973.247	978.119	502.678	1084.54	1139.23	471.637	978.958	1086.2	600.503	1045.97	757.024	499.495	980.554	1026.43	503.751	1046.11	1051.1	553.976	1016.24	987.196	458.204
1003.12	566.815	1022.58	861.526	521.615	986.952	921.886	523.965	1032.42	1128	556.549	1014.93	1009.27	543.212	965.598	899.14	558.757	1014.35	986.048	517.896	1060.41	983.56	481.093	847.529	1097.66	514.98	968.034	887.197	520.422	973.16	976.954	502.31	1084.62	1138.78	472.79	977.699	1084.36	600.318	1046.47	755.982	499.46	981.699	1025.88	501.434	1047.52	1049.93	555.505	1016.58	986.343	456.138
1004.29	564.032	1022.33	863.083	524.113	984.425	923.819	522.285	1033.59	1129.17	558.912	1015.63	1009.73	546.139	963.663	899.676	557.401	1012.71	985.541	518.4	1060.19	981.658	480.043	847.911	1097.51	516.445	966.663	886.579	521.11	973.067	975.462	502.251	1084.68	1138.22	474.098	976.247	1082.96	600.099	1047	755.145	500.069	983.043	1025.16	499.349	1049.24	1049.72	558.023	1015.94	985.28	454.108
1008.33	561.183	1021.92	864.371	526.765	981.663	925.64	520.755	1035.21	1130.03	561.464	1016.47	1010.86	548.84	961.605	900.085	555.974	1011.15	985.317	519.043	1059.87	979.888	478.92	848.224	1097.54	517.589	965.189	885.94	521.801	972.818	974.172	501.921	1084.66	1137.99	475.432	974.941	1081.48	599.721	1047.39	754.153	500.381	983.937	1024.62	497.799	1050.55	1047.89	559.086	1016.29	984.208	452.248
1008.77	558.117	1022.1	866.088	530.085	978.486	927.574	519.568	1036.68	1130.62	564.442	1016.88	1011.51	551.888	959.815	903.22	557.083	1008.19	985.371	519.713	1059.32	978.009	478.445	848.358	1097.37	519.178	964.042	885.395	522.612	972.537	972.864	501.572	1084.61	1137.88	476.909	973.577	1077.52	597.57	1048.82	753.219	500.982	984.79	1023.82	495.948	1052.11	1046.65	560.52	1016.36	983.376	450.72
1010.85	555.032	1022.42	866.49	533.051	975.696	929.51	518.193	1038.2	1130.97	567.172	1017.44	1012.44	555.375	958.231	903.787	555.696	1006.53	985.444	520.393	1058.58	976.184	478.006	848.652	1097.66	520.517	962.741	884.933	523.337	972.212	971.383	501.479	1084.53	1138.14	478.317	972.344	1075.73	597.084	1049	752.445	501.565	985.518	1023.07	494.581	1053.33	1045.48	561.588	1016.82	982.739	449.261
1012.63	551.777	1022.92	866.513	535.734	973.164	931.484	516.673	1039.41	1131.01	570.007	1017.67	1013.39	558.123	957.053	905.056	554.519	1004.96	985.401	521.347	1057.58	974.511	477.535	848.859	1098.28	522.682	961.516	884.312	524.34	971.859	970.225	501.125	1084.35	1138.37	480.149	971.161	1076.88	598.469	1047.99	751.723	502.66	985.988	1022.12	493.447	1054.67	1043.04	561.004	1018.82	981.892	448.074
1015.03	548.847	1023.41	866.444	538.172	971.117	933.289	514.672	1040.59	1130.62	572.716	1017.92	1014.35	561.273	956.259	906.222	553.111	1003.44	985.423	522.368	1056.64	972.638	477.224	849.089	1099.53	524.597	960.311	884.179	525.284	971.468	968.969	500.696	1084.11	1139.19	481.931	970.092	1075.66	598.152	1047.93	751.249	503.581	986.494	1021.33	492.762	1055.91	1043.38	562.639	1019.22	981.252	447.302
1016.36	545.62	1024.3	866.026	539.928	969.311	934.628	512.33	1041.77	1130.04	574.925	1018.22	1015.23	564.369	956.033	907.198	551.089	1002.29	985.816	523.431	1055.33	971.158	477.021	849.303	1101.09	526.534	959.082	883.795	526.527	970.938	967.857	500.584	1083.89	1139.88	483.883	969.216	1073.82	597.395	1047.94	750.767	504.543	986.571	1020.22	492.014	1057.01	1042.17	562.969	1020.82	980.693	446.957
1018.6	543.008	1025.16	865.308	541.468	967.943	935.859	509.866	1043.12	1129.46	576.444	1018.62	1016.44	566.774	956.035	908.875	549.23	1001.29	986.018	524.684	1054.21	969.443	476.829	849.297	1102.43	529.28	957.903	883.948	527.58	970.481	966.737	500.333	1083.4	1140.9	486.259	968.42	1072.58	597.008	1047.75	750.456	505.717	986.461	1019.34	491.697	1057.8	1040.85	563.014	1022.17	980.067	446.845
1019.77	540.08	1026.36	864.327	542.646	966.972	936.654	507.334	1044.24	1128.68	577.615	1019.47	1017.06	569.386	956.615	909.758	546.905	1000.96	986.119	526.011	1052.79	968.007	476.589	849.401	1103.84	532.41	957.211	884.205	528.768	969.855	965.848	500.073	1082.96	1142.43	488.737	967.718	1071.94	596.827	1047.44	750.433	506.882	986.003	1018.31	491.477	1058.83	1039.46	563.524	1023.4	979.488	447.068
1021.51	537.885	1027.76	863.107	543.57	966.407	937.149	504.536	1045.4	1128.15	578.339	1020.46	1018.17	571.997	957.034	910.7	544.494	1000.89	986.619	527.201	1051.53	966.614	476.534	849.332	1105.82	535.035	956.031	884.438	530.035	968.949	964.844	500.173	1082.39	1144.18	491.302	967.337	1071.08	596.361	1047.04	750.469	508.358	985.303	1016.86	491.151	1059.63	1038.58	564.123	1024.23	979.238	447.517
1022.36	535.092	1029.21	861.888	544.455	966.138	937.119	501.688	1046.7	1127.55	579.074	1021.99	1018.97	574.547	957.744	914.654	542.491	1000.63	986.716	528.506	1050.26	965.531	476.48	849.099	1108.12	537.454	955.365	884.705	531.164	968.14	964.081	500.066	1081.91	1146.16	494.155	967.053	1069.88	595.477	1046.87	751.023	510.041	984.243	1015.71	491.118	1060.33	1037.25	564.873	1025.25	979.085	448.228
1022.97	532.379	1030.94	860.479	545.538	966.281	936.814	499.261	1048.05	1126.94	579.623	1023.39	1019.73	576.648	958.31	916.475	540.303	1000.99	987.103	529.847	1048.87	964.323	476.594	848.933	1110.07	539.67	955.111	885.178	532.29	967.08	962.192	500.779	1081.8	1148.4	496.537	966.948	1069.21	594.925	1046.59	751.633	511.519	982.831	1014.77	491.187	1060.9	1036.01	565.691	1025.96	979.01	449.372
1024.24	530.169	1032.12	859.311	546.736	966.969	936.497	496.631	1049.35	1126.48	580.247	1024.58	1019.34	579.741	959.231	918.71	538.294	1001.58	987.694	530.905	1047.63	963.444	476.744	848.672	1111.98	541.589	955.54	885.824	533.386	965.972	961.212	500.723	1080.97	1150.53	499.162	967.151	1068.03	593.846	1046.28	752.275	513.078	981.527	1013.4	491.365	1061.57	1034.42	566.307	1026.78	979.114	450.65
1024.76	527.242	1033.47	858.359	548.104	968.193	935.699	494.59	1050.9	1125.68	581.027	1025.78	1019.34	582.596	960.107	919.695	535.65	1002.36	988.213	532.135	1046.1	962.608	477.185	848.389	1113.75	543.301	956.051	886.394	534.858	964.814	960.475	501.086	1080.28	1153.06	501.387	967.389	1067.77	593.351	1045.71	753.496	514.878	979.471	1012.29	491.299	1062.14	1033.2	567.115	1027.51	979.295	451.926
1024.86	524.102	1034.68	857.436	549.707	970.089	935.078	492.699	1051.97	1125.34	582.142	1026.55	1019.18	585.548	961.34	921.601	534.246	1003.01	988.691	533.241	1044.77	961.893	477.759	848.035	1115.83	544.896	956.48	886.717	536.098	963.867	959.971	501.18	1079.51	1155.61	503.356	968.039	1067.44	592.778	1044.88	754.615	516.585	977.744	1010.86	491.156	1062.73	1031.89	567.672	1028.02	979.661	453.793
1025.7	521.604	1035.34	856.591	550.851	972.291	934.25	490.939	1053.34	1124.75	582.987	1027.45	1019.14	589.185	962.411	922.469	532.034	1004.06	989.334	534.35	1043.41	961.463	478.338	847.636	1121.57	546.734	957.935	887.473	537.576	962.494	959.786	501.328	1078.41	1158.06	505.353	968.695	1067.3	592.261	1043.88	755.868	517.869	975.804	1009.69	491.252	1063.1	1030.68	567.951	1028.29	980.157	455.365
1025.98	518.581	1036.1	855.678	551.763	974.678	933.203	489.653	1054.43	1123.97	583.857	1028.48	1018.36	592.625	963.423	922.935	529.882	1005.17	990.29	535.571	1042.18	960.775	479.204	847.155	1121.46	547.134	959.362	888.117	538.968	961.558	959.493	501.823	1077.51	1160.41	506.875	969.484	1067.02	591.406	1042.74	757.495	519.501	973.914	1008.32	491.207	1063.4	1029.35	568.263	1028.46	980.582	457.585
1026.01	515.585	1036.83	854.878	552.096	977.12	932.056	488.339	1055.55	1123.32	584.653	1029.27	1017.45	596.388	964.734	924.11	528.055	1006	991.384	536.751	1040.8	960.827	480.123	846.652	1119.13	548.955	960.54	888.982	540.785	960.465	959.271	502.504	1076.4	1163.12	508.445	970.562	1066.24	590.227	1041.69	759.108	521.1	971.966	1007.45	491.089	1063.63	1028.57	568.399	1028.61	981.711	459.626
1026.06	513.302	1037.81	854.175	552.123	979.596	931.181	487.335	1056.68	1122.38	585.211	1030.19	1016.83	600.088	965.626	924.604	525.785	1007.09	992.406	537.754	1039.76	960.944	481.28	845.982	1119.88	549.518	962.423	889.886	542.467	959.274	959.248	503.067	1075.2	1165.63	510.203	971.916	1066.22	589.47	1040.12	761.164	523.026	969.883	1005.99	490.999	1063.76	1026.98	568.117	1028.94	982.406	461.674
1021.71	507.543	1040.26	853.547	551.864	982.032	929.953	486.241	1057.9	1121.43	585.725	1030.97	1015.86	603.756	966.549	925.278	523.394	1008	993.767	539.125	1038.55	960.839	482.573	845.086	1120.43	550.69	963.91	891.315	544.522	958.142	959.368	503.555	1073.84	1168.06	511.774	973.224	1066.01	588.234	1038.75	763.198	525.096	967.942	1004.98	491.145	1063.73	1025.96	567.806	1029.1	983.362	464.132
1019.2	503.193	1042.04	852.972	551.214	984.375	928.99	485.554	1058.89	1120.71	585.94	1031.39	1014.41	607.323	967.21	926.38	521.372	1008.53	995.002	540.322	1037.5	961.088	483.708	844.196	1121.49	551.799	965.301	892.665	546.492	957.229	959.607	504.174	1072.45	1170.21	513.629	974.813	1065.47	586.94	1037.37	764.917	527.43	966.041	1004.07	491.156	1063.53	1025.42	567.452	1029.17	984.379	466.2
1024.85	508.114	1040.87	852.465	550.438	986.61	927.999	485.027	1060.03	1119.8	586.096	1031.74	1013.1	610.338	967.88	926.145	518.597	1009.28	996.373	541.846	1036.49	961.347	485.312	843.249	1126.36	553.671	966.608	894.273	548.793	956.447	959.657	505.301	1071	1172.21	515.402	976.377	1065.33	586.057	1035.91	766.342	529.738	964.856	1002.99	491.377	1063.28	1024.93	567.124	1029.2	985.354	468.703
1024.42	507.378	1041.8	851.004	549.242	988.957	926.899	484.64	1060.95	1118.82	586.234	1031.9	1011.96	613.326	968.396	925.296	515.867	1010.01	997.741	543.424	1035.57	961.467	486.883	842.237	1122.26	554.909	967.536	895.962	551.296	955.954	959.853	506.493	1069.56	1173.77	517.335	978.072	1064.87	584.996	1034.67	767.761	531.781	964.105	1001.98	491.462	1063.01	1024.18	566.313	1029.26	986.609	470.949
1023.87	506.834	1042.51	850.477	548.681	990.775	925.734	484.576	1061.81	1117.94	586.084	1031.91	1009.45	616.436	969.465	925.32	513.616	1010.57	999.407	545.388	1034.72	961.939	488.744	840.93	1122.75	556.762	968.55	897.694	553.788	955.779	960.269	507.362	1067.99	1175.06	519.734	979.743	1064.57	584.124	1033.22	768.921	533.317	963.58	1001.04	491.748	1062.75	1023.86	565.744	1029.22	987.801	473.412
1023.48	506.414	1042.99	849.849	547.939	992.643	924.571	484.715	1062.69	1117.19	585.699	1031.94	1007.78	618.848	970.275	925.413	512.181	1011.19	1000.95	547.173	1034.39	962.263	490.701	839.931	1122.49	558.606	969.479	899.645	556.328	955.745	960.482	508.831	1066.43	1176.23	522.208	981.495	1063.92	582.825	1031.97	769.61	534.711	963.059	1000.11	491.978	1062.21	1023.9	565.065	1029.06	989.088	475.595
1022.8	505.981	1043.58	849.532	547.439	994.064	923.342	484.716	1063.51	1116.39	585.296	1031.77	1005.83	621.09	970.902	924.446	509.788	1012.25	1002.72	549.198	1034.51	962.812	492.735	838.417	1122.81	560.227	970.379	901.587	559.188	955.902	960.741	510.253	1064.77	1176.8	525.006	983.098	1063.34	581.264	1030.74	770.189	536.26	962.674	999.308	492.368	1061.47	1023.85	564.106	1028.81	990.658	477.872
1021.52	505.07	1044.31	849.095	546.863	995.138	922.221	485.071	1064.06	1115.62	584.76	1031.54	1003.8	622.945	972.644	924.177	508.916	1012.86	1004.45	551.03	1034.9	963.527	494.977	836.917	1126.63	562.034	971.476	903.189	561.962	956.378	961.317	511.817	1063.41	1177.09	527.553	984.676	1064	580.197	1029.18	770.307	537.707	962.302	998.583	492.615	1060.92	1023.93	563.284	1028.49	992.306	480.34
1020.82	504.637	1044.85	848.72	545.837	995.94	921.035	485.499	1064.43	1114.82	583.885	1031.36	1001.59	624.86	973.731	923.297	507.576	1013.71	1005.95	552.667	1035.69	964.5	497.259	835.395	1124.73	562.55	972.42	904.497	564.757	957.034	961.763	513.689	1061.57	1177.27	530.459	985.968	1064.87	578.814	1028.01	770.39	539.225	962.052	997.688	492.828	1060.49	1023.91	561.994	1028.05	993.753	482.851
1019.98	504.013	1045.31	848.518	544.872	996.438	919.553	486.244	1064.73	1114.18	583.105	1031.02	999.304	626.431	974.773	923.135	506.664	1014.38	1007.58	554.333	1036.75	965.57	499.65	833.86	1124.01	563.727	973.388	905.591	567.271	958.192	962.739	515.336	1060.02	1177.27	533.57	987.101	1066.12	577.176	1026.77	770.264	540.748	962.11	997.051	493.321	1059.56	1024.3	560.807	1027.32	995.453	485.344
1019.64	503.845	1045.65	848.423	543.925	996.528	918.418	486.788	1064.92	1113.71	582.235	1030.41	997.037	627.905	975.785	922.325	505.424	1015.1	1009	555.766	1037.77	967.008	502.1	832.532	1123.24	564.612	973.983	906.419	569.633	959.631	964.24	517.391	1058.17	1177.03	536.048	988.02	1067.89	574.817	1025.93	770.013	542.056	962.393	996.86	493.858	1058.62	1024.85	559.851	1026.66	996.598	488.032
1018.61	503.355	1046.29	848.464	542.663	996.193	916.886	487.396	1065.02	1113.08	581.102	1029.99	994.914	629.245	976.308	921.513	504.361	1015.83	1010.31	557.034	1039.07	968.255	504.85	831.539	1122.38	565.655	974.581	907.413	571.716	960.796	965.376	519.656	1056.63	1176.88	538.893	988.617	1069.47	571.65	1025.24	769.268	543.371	962.733	995.985	494.269	1057.72	1024.91	558.024	1025.56	997.99	490.252
1017.01	502.496	1046.94	848.671	541.188	995.708	915.682	488.001	1065.15	1112.88	580.122	1029.63	992.888	630.4	976.713	920.911	503.72	1016.23	1011.66	558.41	1040.4	970.119	507.703	830.769	1121.86	566.39	975.421	908.007	573.219	962.274	966.849	522.276	1054.98	1176.52	541.444	989.186	1071.19	568.521	1025.07	768.855	544.516	963.399	995.792	494.973	1056.55	1025.55	556.753	1024.49	999.447	492.603
1015.64	501.894	1047.56	848.867	539.41	994.764	914.192	488.803	1065.14	1112.74	578.862	1029.08	990.767	631.338	977.144	919.514	502.659	1016.79	1012.88	559.761	1041.71	972.217	510.76	830.196	1117.55	567.426	975.719	908.477	574.799	963.485	968.729	524.609	1053.59	1176.09	543.626	989.657	1073.98	565.551	1024.91	768.021	545.53	964.311	995.322	495.389	1055.38	1026.41	555.325	1022.9	1000.64	494.872
1014.91	502.017	1047.83	849.165	537.495	993.702	912.974	489.375	1064.94	1112.83	577.662	1028.44	988.549	632.295	977.508	918.486	501.904	1017.22	1013.88	561.332	1043.01	974.428	513.977	829.784	1116.51	567.796	976.537	908.085	575.994	964.414	970.603	527.118	1052.18	1175.7	545.832	990.082	1076.74	562.739	1025.09	767.368	546.122	965.587	995.022	496.484	1053.91	1026.91	553.598	1021.31	1002.12	497.093
1014.01	502.092	1048.05	849.731	535.702	992.268	911.591	490.166	1064.78	1113	576.539	1027.99	986.333	633.065	977.951	917.647	501.342	1017.43	1014.6	563.234	1044.08	976.868	517.286	829.561	1115.65	568.248	977.296	908.123	577.119	965.191	972.69	529.976	1051.09	1175.14	547.597	990.506	1078.87	559.233	1025.82	766.558	546.751	967.198	994.926	497.219	1052.2	1026.85	550.972	1019.85	1003.42	498.982
1013.28	502.172	1048.1	850.452	533.952	990.26	910.364	490.71	1064.6	1113.42	575.204	1027.26	984.54	633.58	978.318	916.013	500.267	1017.8	1015.48	565.392	1045.41	979.401	520.609	829.549	1114.6	568.938	978.126	907.685	578.68	965.755	974.557	532.522	1050.4	1174.61	549.302	991.158	1081.65	556.6	1026.55	765.748	547.209	969.143	994.916	498.273	1050.46	1027.75	549.01	1018.04	1004.72	501.178
1012.3	502.403	1048.15	851.099	532.02	988.217	909.152	491.378	1064.3	1113.7	573.743	1026.46	982.816	633.76	978.669	915.025	499.651	1018.04	1016.1	567.676	1046.7	982.348	524.16	829.387	1113.28	569.739	978.86	907.385	580.197	966.001	976.301	534.869	1050.09	1173.96	550.682	991.832	1083.52	553.88	1027.66	765.181	547.257	971.506	994.588	499.431	1048.77	1028.77	546.957	1015.99	1005.55	503.578
1011.22	502.533	1048.23	851.958	530.197	985.97	907.886	491.894	1063.87	1114.35	572.207	1025.71	980.427	634.101	979.112	913.873	499.005	1018.25	1016.98	570.281	1047.9	984.921	527.629	829.515	1111.67	570.522	979.558	906.417	581.961	966.121	978.02	536.822	1050.16	1173.47	551.884	992.747	1085.4	551.753	1029.18	764.589	547.441	974.014	994.73	500.545	1046.86	1029.76	544.788	1013.95	1006.53	506.01
1010.53	502.692	1048.15	852.959	528.611	983.562	906.817	492.377	1063.38	1114.97	570.873	1024.93	979.41	633.808	979.209	912.974	498.628	1018.37	1015.85	573.861	1049.63	987.037	530.638	829.97	1110.71	571.084	980.55	905.302	583.763	966.178	979.456	538.744	1050.7	1172.7	552.915	993.595	1087.34	550.085	1030.45	763.766	547.345	976.592	994.65	501.753	1044.94	1030.48	542.34	1012.02	1006.91	508.692
1009.24	503.068	1048.15	854.099	526.937	981.179	905.715	492.83	1062.91	1113.38	567.337	1025.21	977.022	634.273	979.727	911.588	497.803	1018.53	1015.34	576.731	1050.83	989.202	533.503	830.157	1109.39	571.948	980.993	904.182	585.765	966.385	980.657	540.4	1051.83	1171.98	553.602	994.46	1088.76	548.302	1032.27	763.149	547.415	979.077	994.454	502.806	1043.2	1031.59	540.091	1010.27	1007.32	511.073
1008.56	503.332	1048.08	855.043	525.105	978.823	904.772	493.051	1062.3	1114.37	565.797	1024.21	975.662	633.726	979.904	910.046	497.259	1018.6	1014.93	579.7	1051.84	991.256	536.289	830.467	1108.39	572.798	981.157	902.793	587.833	966.85	981.638	542.559	1053.02	1171.16	554.163	995.386	1089.68	546.309	1033.64	762.313	547.602	981.374	994.52	503.955	1041.4	1033.37	538.393	1008.61	1007.27	513.789
1007.37	503.679	1047.9	855.837	523.422	976.473	903.924	493.417	1061.72	1115.21	564.412	1022.91	973.854	633.781	980.135	908.828	497.049	1018.59	1014.16	582.591	1052.91	992.853	538.983	830.777	1107.43	573.175	981.687	901.455	589.671	967.355	982.534	544.578	1054.41	1170.26	554.492	996.05	1090.79	544.64	1035.2	761.44	547.804	983.49	994.709	505.312	1039.58	1031.22	533.189	1008.9	1006.97	516.741
1006.41	504.102	1047.8	856.449	521.842	974.489	903.128	493.796	1061.06	1115.97	562.526	1021.35	972.376	633.545	980.119	907.665	496.855	1018.46	1013.2	585.053	1053.6	994.231	541.486	830.829	1105.81	574.15	981.367	900.034	591.434	968.279	983.594	546.714	1055.96	1169.5	554.834	996.782	1091.35	542.432	1036.15	760.806	548.013	985.431	995.222	506.489	1037.99	1033.07	531.419	1008.02	1006.6	519.298
1005.58	504.596	1047.36	856.758	519.83	972.807	902.464	494.208	1060.3	1116.7	560.684	1019.95	971.274	633.282	980.045	906.372	496.671	1018.35	1011.92	587.313	1054.44	995.468	544.003	831.091	1104.54	574.495	981.232	898.586	592.849	969.276	984.077	549.436	1057.61	1168.51	555.234	997.228	1092.15	540.452	1036.93	759.949	548.17	987.13	995.96	507.774	1036.28	1038.14	532.542	1006.56	1006.26	521.865
1004.8	505.345	1047.04	856.633	518.451	971.729	901.901	494.5	1059.52	1117.31	558.847	1018.18	969.284	633.149	980.173	904.742	496.352	1018.05	1010.73	589.214	1055.13	996.265	546.248	831.53	1103.9	574.649	981.121	896.946	594.208	970.013	984.787	552.236	1059.16	1167.69	555.445	997.454	1092.46	537.898	1037.48	758.97	548.114	988.511	996.765	508.994	1034.82	1036.67	527.668	1007.99	1005.83	523.903
1004.02	506.2	1046.59	856.435	516.721	970.823	901.372	494.961	1058.77	1118.08	556.822	1016.43	967.425	633.18	980.275	903.871	496.482	1017.87	1009.4	590.588	1055.63	997.162	548.521	831.836	1102.86	575.363	980.975	895.075	595.197	970.959	984.807	554.97	1060.49	1166.8	555.597	997.594	1092.45	534.915	1037.97	758.289	547.737	989.932	998.032	510.626	1033.52	1042.17	528.989	1007.05	1005.08	525.985
1003.43	507.021	1046.15	856.237	514.89	970.091	900.989	495.624	1057.84	1119.3	554.686	1014.46	966.124	632.349	980.001	901.907	496.519	1017.73	1008.09	591.745	1056.26	997.936	551.209	832.396	1105.11	574.077	981.133	893.299	595.698	971.67	984.612	558.036	1062.16	1165.71	555.894	997.596	1093.03	532.441	1038.24	757.525	547.256	990.798	999.512	512.357	1032.7	1044.5	527.368	1007.6	1004.14	527.661
1002.56	507.899	1045.67	856.092	513.235	969.612	900.793	496.154	1057.01	1120.8	552.615	1012.63	965.093	631.897	979.599	901.126	496.397	1017.59	1006.27	592.683	1056.8	997.027	554.355	833.449	1102.72	575.32	980.544	891.506	595.579	972.361	984.085	560.767	1063.67	1164.95	555.908	997.474	1093.13	529.667	1038.86	756.843	546.297	991.518	1000.95	513.799	1032.17	1046.43	525.602	1008.47	1003.38	529.037
1002.05	508.985	1045.1	855.715	511.144	969.265	900.773	496.94	1055.73	1122.5	550.398	1010.93	964.053	631.177	979.104	899.64	496.606	1017.42	1004.49	593.229	1057.07	997.502	557.355	834.042	1102.58	574.326	979.623	889.642	595.434	972.766	983.382	563.077	1065.01	1164.03	556.062	997.326	1092.79	527.008	1039.74	756.339	545.403	992.094	1003.03	515.576	1031.94	1047.88	523.373	1009.55	1002.44	530.442
1002.04	510.571	1044.1	854.852	509.192	969.385	900.819	497.74	1054.51	1124.19	548.308	1009.63	963.039	630.245	978.667	898.713	497.078	1017.3	1002.73	593.436	1057.2	997.376	560.235	834.775	1101.14	575.106	979.32	887.605	594.845	973.032	982.998	565.441	1066.37	1163.04	556.108	997.233	1092.74	525.511	1040.47	755.845	544.301	992.423	1005.31	517.381	1031.85	1049.18	521.279	1010.38	1001.27	531.469
1001.66	511.656	1043.01	854.094	507.504	969.821	900.995	498.609	1052.94	1126.61	545.772	1008.64	962.525	629.443	977.902	898.364	497.657	1016.73	1000.73	593.889	1057.32	996.878	563.115	835.751	1101.28	574.188	978.518	885.881	594.296	972.907	982.321	567.459	1067.74	1162.24	555.949	997.117	1092.81	524.442	1041.4	755.417	543.046	992.457	1007.59	519.136	1031.97	1047.27	516.679	1012.7	1000.43	532.893
1001.27	512.898	1042.03	853.053	506.026	970.568	901.422	499.888	1051.28	1129.01	543.288	1007.96	961.92	628.223	977.192	896.944	497.978	1016.52	998.844	594.118	1057.33	996.302	565.64	836.685	1099.69	574.768	977.469	883.978	593.543	973.028	981.231	569.279	1069.11	1161.37	555.822	996.922	1091.94	523.196	1042.71	755.094	541.477	992.294	1010.08	520.812	1032.38	1052.25	518.09	1012.57	999.169	533.963
1001.46	514.564	1040.53	852.122	505.164	971.822	901.881	501.018	1049.51	1131.31	540.818	1007.58	961.491	626.95	976.301	896.785	498.995	1016.04	997.118	594.43	1057.27	996.025	568.437	838.199	1100.97	573.083	977.797	882.333	592.597	972.992	980.061	571	1070.49	1160.81	555.784	996.709	1091.55	522.745	1043.6	755.253	539.77	991.917	1012.39	522.444	1032.87	1053.67	516.487	1013.3	998.402	534.713
1001.2	515.866	1039.25	851.069	504.258	973.407	902.444	502.196	1047.59	1134.14	538.614	1007.51	961.044	625.882	975.62	895.954	499.506	1015.64	994.979	595.03	1057.15	995.437	570.358	839.576	1098.75	574.27	975.984	880.623	591.753	972.779	979.105	572.353	1071.63	1160.15	555.536	996.501	1091.21	522.616	1044.22	755.505	538.338	991.41	1014.79	524.176	1033.41	1054.89	514.748	1014	997.305	535.863
1001.64	517.692	1037.79	850.164	503.589	975.423	903.01	503.462	1045.59	1136.94	536.452	1007.82	960.534	624.451	974.904	895.552	500.382	1014.93	993.123	595.343	1057.08	994.703	572.384	840.852	1098.31	573.672	974.823	879.231	590.949	972.841	978.011	573.682	1072.45	1159.51	555.392	996.259	1090.71	522.419	1044.95	755.997	536.542	990.371	1016.97	525.521	1034.32	1056.23	512.983	1014.45	996.501	536.633
1001.3	518.796	1036.45	849.167	502.712	977.768	903.769	504.831	1043.57	1139.66	534.665	1008.15	960.471	622.951	974.121	895.895	502.045	1014.07	991.316	595.597	1056.98	993.593	574.372	842.253	1097.84	572.752	973.883	877.647	590.102	972.917	976.55	575.064	1073.5	1159.07	555.019	995.828	1089.45	521.664	1045.92	756.27	534.828	989.156	1019.21	527.188	1035.2	1057.08	510.737	1015.08	995.605	537.732
1001.96	520.599	1035.15	848.06	501.63	980.349	904.464	506.507	1041.67	1141.93	532.998	1008.84	960.954	620.589	972.816	895.108	502.894	1013.33	989.075	595.987	1057.07	992.62	576.283	843.565	1097.86	572.215	972.429	876.466	589.453	972.93	975.284	575.944	1074.43	1158.49	554.476	995.101	1089.01	521.574	1046.48	756.78	533.148	987.945	1021.66	529.121	1036.02	1058.24	508.658	1015.52	994.918	538.304
1001.81	521.795	1033.79	847.147	500.699	983.098	905.472	507.728	1039.93	1144.19	531.564	1009.91	960.729	619.11	972.009	895.128	504.265	1012.27	987.111	596.2	1057.01	991.696	577.876	844.449	1097.98	571.497	971.491	875.375	588.754	972.902	973.869	576.612	1075.21	1158.23	554.011	994.29	1088.71	521.439	1046.91	757.384	531.464	986.193	1023.63	531.016	1037.29	1058.55	505.806	1016.28	994.05	538.934
1002.03	522.84	1032.95	846.179	499.82	985.932	906.604	509.263	1038.34	1146.13	530.344	1011.05	960.849	617.27	971.263	894.988	505.992	1011.14	985.147	596.061	1057	990.565	579.466	845.219	1098.07	570.325	970.434	874.321	588.191	972.867	972.047	577.555	1076.22	1158.12	553.669	993.407	1088.06	520.971	1047.61	758.351	529.856	984.341	1025.31	533.21	1038.32	1059.51	503.86	1016.79	993.577	539.319
1002.84	524.463	1031.65	845.216	499.043	988.783	908.168	510.948	1036.75	1148.3	529.174	1012.09	960.44	615.602	970.609	895.138	507.505	1009.74	982.902	596.357	1057.04	989.192	581.069	845.888	1097.94	568.939	969.184	873.004	587.748	972.63	970.778	578.265	1076.84	1157.96	553.129	992.447	1087.58	520.658	1048.27	759.589	528.377	982.144	1026.66	535.376	1039.46	1059.86	501.71	1017.38	993.184	539.66
1003.85	525.944	1030.36	844.386	498.509	991.458	909.609	512.532	1035.42	1152.17	529.199	1011.61	960.543	613.437	969.767	895.282	509.519	1008.34	981.316	596.362	1057.01	987.751	582.627	846.162	1098.54	567.962	967.727	872.14	587.293	972.263	969.274	578.902	1077.64	1158.03	552.433	991.157	1086.41	519.668	1049.15	760.871	526.59	980.115	1027.61	537.678	1040.65	1059.53	499.77	1018.41	992.599	539.66
1004.57	526.941	1029.38	843.689	498.263	994.05	911.465	514.47	1034.09	1153.94	527.41	1012.55	960.422	611.697	969.06	895.432	510.783	1006.87	979.299	596.406	1057.14	986.313	584.124	846.246	1099.08	566.896	966.056	871.141	586.726	971.867	967.441	579.619	1078.43	1158.28	551.776	989.981	1086	519.442	1049.57	762.383	524.678	978.045	1028.43	539.967	1041.52	1059.58	498.363	1019.55	992.143	539.5
1005.96	528.341	1028.07	842.746	498.087	996.421	913.511	516.293	1033.13	1155.47	525.102	1013.63	960.962	609.631	968.144	895.653	512.78	1005.31	977.579	596.054	1057.2	984.913	585.269	846.179	1099.72	565.321	964.604	870.485	586.362	971.523	966.09	579.868	1078.8	1158.7	550.831	988.409	1085.14	519.051	1049.96	763.968	522.386	976.133	1028.85	542.423	1042.57	1059.13	497.316	1020.91	991.835	538.856
1008.06	530.527	1026.8	841.951	498.285	998.301	915.751	518.244	1032.05	1157.05	522.499	1014.41	961.446	607.342	967.266	896.68	514.304	1003.63	975.623	595.928	1057.25	983.564	586.364	845.975	1100.77	564.416	962.706	869.906	586.035	970.925	964.12	580.317	1079.27	1158.99	549.682	986.835	1084.77	519.162	1050.28	765.639	520.205	974.164	1028.98	544.281	1043.67	1058.56	496.403	1022.54	991.627	537.859
1009.38	531.827	1025.81	841.276	498.457	1000.12	918.151	520.066	1031.28	1155.92	517.834	1017.02	961.805	604.921	966.515	897.143	515.416	1002.35	974.187	595.449	1057.25	981.7	587.127	845.927	1101.46	562.399	961.286	869.631	585.602	970.289	962.422	580.64	1079.44	1159.37	548.742	984.975	1083.6	518.594	1050.6	767.538	517.776	972.496	1028.94	546.517	1044.63	1057.63	495.653	1023.85	991.446	536.888
1012.91	534.672	1024.53	840.572	498.986	1001.45	920.704	522.078	1030.49	1158.76	515.817	1015.84	962.477	602.565	965.566	898.411	517.334	1000.82	972.387	595.145	1057.24	980.256	587.661	845.733	1102.68	560.851	959.415	869.468	585.093	969.611	960.585	580.649	1079.57	1160.08	547.495	983.029	1082.55	518.457	1051.03	768.789	515.19	970.876	1028.65	548.403	1045.73	1057.49	495.437	1025.04	991.218	535.858
1014.33	536.314	1024.19	839.822	499.649	1002.33	923.451	524.27	1029.89	1159.22	512.281	1016.31	963.786	599.577	964.618	898.983	518.7	999.622	970.782	594.709	1057.27	978.755	588.074	845.506	1104.07	559.116	957.826	869.415	584.503	968.985	958.515	580.997	1079.63	1160.49	546.271	981.08	1081.64	518.677	1051.04	769.758	513.057	969.465	1028.45	550.35	1046.85	1056.67	494.859	1026.03	991.616	534.361
1016.88	539.075	1023.89	839.417	500.347	1002.96	926.255	526.573	1029.42	1159.4	509.161	1016.7	965.458	596.712	963.535	900.789	520.887	998.438	969.536	594.102	1057.1	976.877	588.433	845.428	1105.66	557.141	956.238	869.715	583.913	968.088	956.91	580.892	1079.61	1161.16	544.968	978.977	1081.1	519.131	1050.95	770.685	510.914	968.276	1027.87	552.177	1047.98	1056.18	494.538	1026.78	991.827	532.926
1019.81	541.894	1023.85	838.746	501.337	1003.37	928.868	528.706	1029.46	1159.24	506.357	1017.35	966.86	593.566	962.684	902.756	523.18	997.666	968.004	593.434	1056.94	975.973	588.694	845.142	1107.86	555.625	954.618	870.311	583.442	967.075	954.774	581.022	1079.6	1161.3	543.493	977.058	1080.83	519.708	1050.72	771.231	508.62	967.304	1027.51	553.923	1048.94	1055.37	493.809	1027.84	992.541	531.034
1021.66	544.328	1024.23	838.552	502.509	1003.4	931.516	530.337	1030.07	1158.67	504.027	1017.95	968.717	590.265	961.864	904.684	525.496	997.053	966.697	592.757	1056.66	974.348	588.893	844.972	1110.04	552.917	953.376	871.018	582.86	966.176	953.081	581.1	1079.5	1162.02	542.241	975.217	1080.27	520.345	1050.51	771.73	506.548	966.149	1026.94	555.594	1050.02	1054.78	493.541	1028.71	993.34	529.413
1024.06	546.794	1024.24	838.248	504.119	1003.18	933.688	531.806	1031.02	1158.24	502.284	1018.75	970.772	586.494	961.109	906.315	527.409	996.909	965.498	591.865	1056.31	973.186	589.135	844.596	1112.21	550.49	952.023	871.882	582.193	964.91	951.386	581.274	1079.31	1162.43	541.07	973.362	1080.27	521.321	1050	771.992	504.597	965.116	1026.17	556.905	1050.99	1054.01	493.068	1029.49	993.794	527.664
1026.56	549.352	1024.53	838.349	505.769	1002.63	935.935	533.013	1032.36	1157.39	500.844	1019.7	972.976	582.497	960.274	908.477	529.754	996.758	964.498	590.841	1056.06	971.969	588.886	844.215	1114.99	548.119	950.575	873.021	581.497	963.805	949.432	581.4	1079.11	1163.27	539.975	971.779	1079.96	521.906	1049.66	771.991	502.937	964.249	1025.44	558.25	1052.25	1053.43	492.871	1030.41	994.729	525.784
1028.06	551.193	1025.18	838.149	507.528	1001.92	937.718	534.281	1033.78	1156.65	499.761	1020.76	975.167	578.456	959.727	910.361	532.032	996.844	963.605	589.634	1055.79	970.743	588.714	843.857	1118.07	545.734	949.307	874.209	580.391	962.624	947.768	581.493	1078.69	1164.64	538.78	970.135	1079.4	522.495	1049.19	771.583	501.698	963.948	1024.57	559.381	1053.52	1052.36	492.405	1031.16	995.831	523.889
1029.8	553.34	1025.69	838.481	509.268	1001.07	939.411	535.996	1035.32	1155.88	498.731	1021.88	977.032	574.084	959.104	911.843	534.281	997.144	963.043	588.426	1055.39	969.73	588.548	843.627	1122.74	542.209	948.065	875.171	579.176	961.573	945.901	581.539	1078.44	1166.21	537.674	968.534	1077.35	521.887	1049.63	771.049	500.578	963.874	1023.85	560.382	1054.67	1051.62	492.39	1031.57	996.979	521.868
1031.28	555.524	1026.31	838.963	511.383	999.942	940.554	537.879	1036.89	1155.04	497.731	1022.52	979.27	570.211	958.38	913.171	536.464	997.388	962.434	586.939	1054.67	968.982	588.106	843.313	1125.64	539.342	947.202	876.692	577.804	960.593	944.174	581.303	1078.1	1167.8	536.03	966.816	1078.12	523.321	1048.08	770.214	499.777	964.18	1023.04	561.446	1055.84	1050.69	492.556	1032.01	998.078	520.046
1032.49	557.795	1027.1	839.535	513.363	998.317	941.6	540.374	1038.5	1154.17	496.455	1023.24	981.538	566.164	958.136	914.951	538.844	997.759	961.953	585.52	1054.08	968.702	587.831	842.737	1129.01	536.609	946.727	878.156	576.156	959.599	942.672	581.479	1077.45	1169.84	534.096	965.171	1078.68	524.723	1046.8	769.414	499.284	964.925	1022.21	562.178	1056.9	1049.85	492.715	1032.54	998.789	517.778
1033.83	560.118	1027.8	840.381	515.205	997.113	942.387	542.785	1039.89	1153.34	495.392	1023.93	982.964	562.966	958.42	916.178	540.451	998.547	961.491	584.099	1053.29	968.022	587.04	842.125	1132.35	534.521	946.378	880.134	574.312	958.651	941.435	581.378	1076.97	1172.16	531.864	963.478	1078.61	525.747	1045.81	768.878	498.681	965.975	1021.09	562.649	1057.67	1049.14	493.063	1033.12	1000.19	516.129
1034.7	562.678	1028.85	841.581	517.286	995.246	942.798	545.565	1041.3	1152.32	494.143	1024.76	985.124	559.792	958.628	917.067	542.132	999.622	961.306	582.764	1052.17	967.735	586.306	841.66	1136.33	532.779	946.949	882.034	572.268	957.716	940.082	581.268	1076.59	1174.86	529.402	962.098	1078.39	526.642	1044.45	767.947	498.187	967.342	1020.36	563.363	1058.27	1048.04	493.334	1033.66	1001.52	513.95
1035.41	565.458	1029.56	842.764	519.14	993.711	942.999	548.254	1042.32	1151.58	493.273	1025.6	986.413	557.46	959.66	917.292	543.663	1000.98	961.099	581.156	1051.24	967.796	585.407	841.199	1139.6	530.844	947.736	883.815	570.114	956.775	937.526	581.563	1076.1	1177.96	526.714	960.895	1078.53	527.89	1043.12	767.331	497.766	969.258	1019.33	563.587	1058.78	1047.27	493.892	1034.03	1003.07	511.817
1035.45	568.134	1030.69	844.193	521.256	991.868	942.947	550.81	1043.35	1150.67	492.438	1026.58	987.425	554.949	960.465	918.145	546.189	1002.24	961.017	579.928	1049.9	968.154	584.329	840.345	1141.56	529.499	948.75	885.928	567.711	955.882	936.764	581.279	1075.5	1180.78	524.171	959.9	1078.55	529.055	1041.49	766.497	497.55	971.093	1018.52	563.679	1059.08	1046.87	494.469	1034.31	1004.78	509.95
1035.71	570.835	1031.65	845.78	523.447	990.27	942.784	553.511	1044.22	1149.62	491.473	1027.37	988.101	552.537	961.39	918.533	548.262	1003.39	961.162	578.389	1048.48	968.42	583.401	839.651	1142.91	527.816	950.521	888.214	565.55	955.113	935.841	580.891	1074.9	1183.75	521.607	959.551	1078.83	530.816	1039.81	765.382	497.374	973.167	1017.67	563.792	1059.33	1046.23	495.36	1034.74	1006.33	507.769
1035.61	573.486	1032.61	847.429	525.689	988.541	942.412	555.98	1045.06	1148.66	490.806	1028.32	989.049	550.25	961.954	918.724	550.756	1004.61	960.959	576.94	1047.18	968.993	582.266	838.687	1144.65	526.593	952.584	889.962	563.311	954.56	934.975	580.508	1074.21	1186.53	519.226	959.482	1079.07	532.361	1037.94	764.655	497.48	975.301	1016.99	563.818	1059.49	1045.66	496.109	1034.91	1007.94	505.814
1034.98	575.87	1033.7	849.121	527.873	986.711	942.182	558.286	1045.86	1147.59	490.16	1029.31	989.36	548.188	962.483	916.536	552.961	1006.4	961.067	575.589	1045.56	969.224	580.713	837.548	1145.82	525.776	954.555	892.016	560.908	954.479	934.253	580.23	1073.61	1189.24	517.176	960.034	1079.21	533.541	1036	763.542	497.615	977.27	1016.21	563.948	1059.6	1045.46	497.24	1034.88	1009.44	504.024
1034.33	578.121	1034.66	850.492	530.267	985.257	941.631	560.399	1046.77	1146.71	489.805	1030	989.007	545.998	962.917	916.815	555.016	1007.66	961.298	574.07	1043.88	969.929	579.15	836.538	1147.66	525.106	956.539	894.134	558.796	954.457	933.39	579.39	1072.72	1191.7	515.407	960.93	1079.6	535.058	1034.17	762.796	497.913	979.35	1015.26	564.112	1059.63	1045.14	498.332	1034.83	1010.96	502.095
1033.78	580.036	1035.85	851.801	533.124	983.663	941.075	562.204	1047.38	1145.88	489.536	1030.63	988.898	543.384	963.258	916.992	557.276	1008.84	961.162	572.633	1042.28	970.259	577.43	835.365	1148.38	523.455	958.804	896.213	556.795	954.725	932.873	578.841	1071.94	1194.32	513.721	962.402	1079.87	536.4	1032.25	762.079	498.543	981.28	1014.84	564.046	1059.68	1044.74	499.301	1034.79	1012.13	500.414
1032.97	581.523	1036.76	852.521	535.663	982.297	940.567	563.848	1048.38	1144.97	489.283	1031.41	988.663	540.754	963.519	912.945	555.062	1012.29	961.509	571.41	1040.58	970.99	575.316	833.858	1149.25	522.056	960.502	897.818	554.798	955.456	932.43	578.332	1070.59	1196.83	512.36	963.651	1080.64	537.682	1030.26	761.112	499.213	982.949	1014.25	564.108	1059.43	1044.53	500.487	1034.7	1013.45	498.782
1032.01	583.037	1037.84	853.387	538.435	981.199	940.009	565.129	1049.15	1143.99	489.005	1032.25	987.815	538.044	964.196	914.504	558.333	1013.18	961.844	569.972	1038.89	972.071	573.221	832.657	1150.72	520.959	961.941	899.436	552.971	956.283	932.035	577.686	1069.58	1199.45	510.762	964.78	1081.07	538.241	1028.62	760.415	499.936	984.364	1012.04	564.816	1059.36	1044.34	501.71	1034.69	1014.75	496.922
1031.16	584.178	1038.69	853.804	540.689	980.168	939.386	566.142	1050.13	1143.06	488.786	1032.85	988.011	534.589	964.707	913.774	559.353	1014.55	962.304	568.741	1037	973.193	570.833	831.3	1149.13	516.711	964.098	900.729	551.189	957.453	931.577	576.885	1068.06	1201.63	509.051	965.921	1082.38	539.202	1026.67	759.447	500.814	985.625	1011.36	564.852	1058.99	1044.42	503.222	1034.23	1016.1	494.96
1029.94	585.125	1039.47	854.182	542.838	979.163	938.708	566.859	1051.01	1142.36	488.833	1033.21	986.59	532.136	965.938	913.476	560.419	1015.86	962.735	567.217	1035.34	974.329	568.049	829.814	1149.99	515.115	965.314	902.048	549.561	958.825	931.042	575.731	1066.81	1203.7	506.893	966.871	1082.9	539.405	1024.89	758.709	501.942	986.497	1010.43	564.56	1058.59	1044.34	504.777	1033.86	1017.44	492.665
1028.89	585.911	1040.29	854.435	544.995	978.307	938.038	567.625	1051.97	1141.56	488.928	1033.58	985.644	529.497	967.051	912.877	561.151	1017.12	963.587	566.06	1033.87	975.89	565.462	828.408	1148.98	512.187	967.186	902.946	547.94	960.147	930.62	574.565	1065.2	1205.37	504.474	967.923	1084.81	540.548	1023.05	758.194	503.252	987.201	1009.84	564.464	1058.16	1044.44	506.436	1033.28	1018.76	490.339
1027.72	586.605	1041	853.974	546.913	977.686	937.298	568.093	1052.94	1140.84	489.042	1033.77	984.554	526.583	968.364	912.37	562.172	1018.29	964.387	564.689	1032.37	977.617	562.744	827.326	1143.4	510.474	968.088	903.478	546.284	961.48	930.005	573.183	1063.65	1206.77	501.502	969.049	1087.12	541.818	1021.27	757.569	504.712	987.645	1009.08	564.334	1057.58	1044.47	508.254	1032.54	1019.51	487.613
1026.71	587.333	1041.65	854.436	549.56	976.829	936.754	568.517	1053.69	1140.2	489.329	1033.93	983.22	524.346	969.98	911.966	562.674	1019.56	965.759	563.286	1030.94	979.987	559.571	826.141	1150.19	508.987	970.624	903.969	544.777	962.739	929.395	571.963	1062.17	1208.12	498.623	970.341	1089.93	543.336	1019.77	757.288	506.059	987.765	1008.43	564.29	1057.12	1044.58	510.123	1031.7	1020.33	484.844
1025.22	587.909	1042.53	853.883	551.11	976.628	936.21	568.587	1054.48	1139.69	489.652	1034.02	981.945	522.107	971.656	911.315	563.03	1020.52	966.88	561.653	1029.95	981.989	556.457	825.601	1149.27	506.594	972.492	904.167	542.736	963.753	929.051	570.446	1060.63	1208.69	495.217	971.677	1093.19	545.138	1018.62	756.902	507.908	987.761	1007.87	563.955	1056.62	1044.52	512.123	1030.71	1020.64	481.783
1024.05	588.393	1043.16	852.99	552.373	976.652	935.575	568.706	1055.16	1139.07	490.056	1034.01	980.681	520.306	973.566	910.657	563.729	1021.59	968.225	560.067	1029.37	984.531	553.125	824.887	1146.01	503.652	974.313	904.308	540.77	964.696	928.674	568.74	1059.02	1209.05	491.985	973.22	1095.52	546.721	1018.19	756.578	509.73	987.589	1007.25	563.341	1056.19	1044.63	514.265	1029.25	1020.89	478.687
1022.71	588.834	1043.73	852.482	553.398	976.923	934.91	568.688	1055.77	1138.57	490.462	1034	979.343	518.836	975.292	909.93	564.003	1022.55	969.888	558.45	1028.95	986.891	550.029	824.749	1145.89	502.322	975.951	905.356	538.289	965.433	929.668	566.15	1057.35	1209.16	488.792	974.927	1098.45	548.726	1017.92	756.696	511.784	986.899	1007.02	562.92	1055.61	1044.65	516.246	1027.8	1020.78	475.516
1021.29	589.03	1044.51	851.654	554.452	977.646	934.199	568.583	1056.43	1138.16	490.915	1033.93	977.693	517.418	977.079	909.201	564.331	1023.48	971.753	556.655	1028.96	989.333	546.91	824.912	1137.45	501.807	976.136	905.253	535.854	965.832	930.321	564.201	1055.62	1209.11	485.679	976.602	1100.77	550.123	1018.16	756.733	514.014	986.132	1007.01	562.298	1055.07	1044.92	518.608	1026.19	1020.68	472.41
1019.91	589.529	1045.09	851.015	555.366	978.758	933.403	568.481	1057.09	1137.69	491.567	1033.68	976.178	516.319	978.383	910.676	566.951	1022.89	973.771	554.88	1029.37	992.817	543.584	824.627	1144.66	500.364	978.143	904.823	533.139	966.013	931.05	561.951	1054.09	1208.97	483.072	978.247	1103.81	552.397	1018.61	757.046	516.107	984.994	1007.18	561.656	1054.45	1045.27	520.97	1024.58	1020.6	469.346
1018.71	589.613	1045.56	850.292	556.45	980.177	932.616	568.16	1057.62	1137.51	492.442	1033.41	974.73	515.335	979.51	910.154	567.663	1023.51	975.958	553.165	1030.12	994.483	541.374	825.258	1135.18	499.396	977.832	904.456	531.16	966.124	931.917	559.464	1052.28	1208.4	480.497	979.938	1106.02	554.096	1019.17	757.558	518.547	983.55	1007.3	560.747	1053.76	1045.86	523.449	1023.2	1020.25	466.423
1017.52	589.933	1045.92	849.892	557.295	981.865	931.842	567.9	1057.92	1137.6	493.453	1032.98	973.605	514.841	980.151	909.504	568.077	1024.14	978.047	551.26	1031.19	995.842	538.995	825.712	1142.12	498.846	978.447	903.981	528.812	966.453	933.001	556.671	1050.75	1207.89	478.31	981.505	1109.05	556.511	1019.54	758.305	520.872	981.88	1007.47	559.894	1053.08	1046.41	525.852	1021.84	1019.81	463.923
1016.08	589.794	1046.32	849.333	558.207	983.944	930.866	567.564	1058.18	1137.29	494.466	1032.55	972.277	513.916	980.488	905.077	565.255	1026.57	980.172	549.672	1032.33	998.034	536.558	826.006	1141.67	497.167	980.033	903.077	526.771	967.026	934.308	554.181	1049.25	1207.31	476.783	982.945	1110.5	557.715	1020.5	759.133	523.146	980.136	1009.5	558.226	1051.66	1047.45	528.218	1020.48	1019.08	461.409
1014.9	589.68	1046.67	848.806	558.862	985.887	929.953	567.449	1058.27	1137.22	495.532	1032.22	970.661	513.674	980.687	904.583	566.029	1026.2	982.072	548.1	1034.04	999.691	534.407	826.166	1139.62	495.472	980.625	902.606	525.473	967.636	935.543	551.913	1048.31	1206.41	475.012	984.462	1112.59	559.589	1020.87	760.04	525.303	977.979	1009.62	556.948	1050.53	1048.65	530.653	1019.29	1018.41	459.222
1013.54	589.679	1047.02	848.553	559.36	987.827	928.879	567.247	1058.31	1137.26	496.667	1031.62	969.1	513.667	980.599	903.794	566.328	1026.33	984.336	546.518	1035.44	1001.16	532.362	826.385	1136.71	495.004	980.209	901.74	524.017	968.454	937.167	549.376	1047.31	1205.82	473.703	985.678	1114.82	561.885	1021.13	761.097	527.522	976.141	1010.24	555.528	1049.08	1050.12	532.954	1018.29	1017.51	457.177
1012.63	589.588	1047.25	848.296	559.699	989.758	928.108	566.945	1058.31	1137.58	498.178	1030.78	967.944	513.827	980.395	902.835	566.587	1026.34	986.4	545.033	1037.09	1002.45	530.354	826.474	1128.38	493.129	980.796	901.096	523.21	969.159	938.733	547.336	1046.91	1204.83	472.581	986.986	1116.06	563.673	1021.88	762.19	529.641	974.181	1010.9	554.21	1047.51	1051.66	535.231	1017.55	1016.89	455.762
1011.52	589.337	1047.31	848.031	559.787	991.409	926.155	567.12	1058.17	1137.64	499.65	1030	966.654	513.943	980.325	905.102	569.658	1024.94	988.391	543.592	1038.51	1003.23	528.049	826.549	1126.05	492.157	981.795	899.91	522.824	969.981	940.323	545.234	1046.82	1204.09	471.8	988.03	1118.11	566.546	1022.04	763.682	531.634	972.364	1011.35	552.479	1046.19	1053.39	537.68	1017.03	1016.02	454.18
1009.65	588.73	1047.38	848.079	559.872	993.111	925.288	566.877	1058.04	1138.1	501.288	1028.9	965.441	514.35	980.194	904.452	570.037	1024.72	990.208	541.894	1040.02	1003.85	525.636	826.746	1125.52	491.795	982.072	898.901	522.719	970.543	941.677	543.551	1047.15	1203.03	471.092	989.042	1119.11	569.2	1022.62	765.349	533.722	970.784	1012.61	551.146	1044.44	1054.63	539.576	1016.88	1014.99	453.033
1008.29	588.447	1047.4	848.04	559.831	994.671	924.186	566.398	1057.99	1138.34	502.803	1027.97	964.345	514.919	980.328	903.538	570.44	1024.42	992.911	539.725	1041.02	1004.51	523.401	827.136	1124.72	490.556	982.234	897.963	522.972	970.653	943.165	542.024	1047.66	1202.01	470.425	990.056	1120.12	572.083	1023.44	767.376	535.726	968.869	1013.52	549.494	1042.85	1056.32	541.64	1016.82	1014.01	451.849
1007.57	588.256	1047.23	848.193	559.715	995.835	923.229	565.974	1057.97	1138.93	504.636	1026.54	963.065	515.558	980.355	903.17	570.879	1023.95	993.822	538.054	1042.4	1004.78	520.75	827.885	1122.89	489.831	982.592	896.396	523.611	970.644	944.736	540.544	1048.47	1200.64	469.617	991.035	1120.61	575.063	1024.15	769.376	538.07	967.257	1014.43	548.323	1041.35	1058.03	543.538	1016.72	1012.87	450.639
1006.25	587.546	1047	848.446	559.368	997.088	922.349	565.417	1057.8	1139.28	506.148	1025.22	962.147	516.204	980.517	902.526	571.133	1023.63	994.815	536.429	1043.48	1005.02	518.095	828.784	1122.73	488.604	982.425	895.033	524.736	970.5	946.177	539.248	1049.53	1199.79	469.293	991.624	1120.65	577.635	1025.2	771.145	540.316	965.845	1015.86	547.1	1039.75	1059.68	545.258	1016.79	1012.19	449.932
1005.45	587.239	1046.8	848.965	558.894	997.815	921.27	564.852	1057.62	1140.18	508.049	1023.75	961.255	516.888	980.651	898.838	568.516	1025.13	995.787	534.565	1044.71	1004.99	515.255	829.921	1120.54	487.614	982.946	892.716	526.005	969.902	947.521	537.495	1050.59	1198.58	469.017	992.305	1120.76	580.127	1026.27	772.794	542.522	964.942	1017.5	546.068	1037.97	1061	546.87	1017.13	1011.19	448.917
1004.49	586.85	1046.57	849.63	558.24	998.313	920.318	564.232	1057.35	1141.03	509.905	1022.17	960.438	517.849	980.739	899.553	569.791	1024.32	996.522	532.436	1045.86	1004.81	512.502	831.178	1119.81	487.24	982.998	891.516	526.846	969.431	948.735	535.842	1051.9	1197.5	469.018	992.866	1120.54	582.133	1027.45	774.311	544.603	964.388	1019.18	545.09	1036.27	1060.67	547.157	1018.29	1010.46	448.332
1003.71	586.411	1046.36	850.467	557.464	998.604	919.37	563.599	1057	1141.89	511.528	1020.75	959.587	518.695	980.836	899.311	569.863	1024.01	997.117	530.136	1046.68	1004.38	509.883	832.917	1119.41	486.923	982.867	890.466	527.892	969.179	949.945	533.525	1053.61	1196.17	468.835	993.414	1120.12	583.788	1028.72	775.352	546.364	964.172	1021.21	543.959	1034.79	1063.29	549.545	1017.75	1009.61	447.75
1002.47	585.346	1046.15	851.311	556.479	998.475	918.402	562.755	1056.68	1143.28	513.79	1019.38	959.21	519.215	980.679	899.295	569.866	1023.66	997.58	527.909	1047.83	1003.67	507.478	834.49	1117.04	485.853	982.874	889.485	529.014	969.013	950.787	531.115	1055.55	1195.08	468.448	993.828	1119.82	585.446	1029.87	776.221	548.161	964.013	1023.56	542.492	1033.45	1064.14	550.795	1018.01	1008.74	447.319
1002.05	584.784	1045.66	852.459	555.07	998.094	917.441	561.884	1056.3	1144.79	515.94	1018.4	958.517	520.263	980.683	899.452	569.817	1023.24	997.839	525.82	1048.8	1003	504.931	836.438	1116.53	485.605	982.677	888.553	529.708	969.028	951.378	528.67	1057.39	1193.56	468.277	994.287	1118.95	586.662	1031.21	777.009	549.933	963.885	1026.17	540.842	1032.38	1064.9	552.205	1018.32	1008.16	447.16
998.263	582.324	1046.33	853.636	554.034	997.096	916.582	560.739	1055.83	1146.31	518.143	1017.48	958.367	521.16	980.45	899.64	569.733	1022.6	997.592	523.596	1049.74	1002.11	503.027	838.313	1115.84	485.103	982.636	887.428	530.409	969.054	951.544	525.991	1059.55	1192.37	468.27	994.527	1118.55	587.896	1032.43	777.294	551.638	963.979	1028.95	539.161	1031.73	1065.36	553.543	1018.75	1007.48	447.399
997.416	581.006	1045.81	854.714	552.754	995.953	915.829	559.823	1055.19	1147.94	520.516	1016.89	958.371	522.071	980.091	900.173	569.412	1021.92	997.256	521.4	1050.51	1000.89	501.234	840.382	1113.4	484.775	982.641	886.661	530.855	969.058	951.34	523.691	1061.76	1190.91	467.995	994.921	1118.02	588.922	1033.81	777.624	553.545	964.243	1031.61	537.539	1031.31	1065.72	554.931	1019.03	1006.65	447.757
997.348	580.237	1044.81	856.139	551.27	994.232	915.281	558.771	1054.65	1149.7	522.836	1016.52	957.74	523.371	979.769	902.781	570.982	1019.61	996.773	519.636	1051.46	999.734	499.435	842.362	1114.12	484.957	982.165	885.926	531.376	969.048	951.421	521.305	1063.48	1189.96	468.165	995.072	1117.25	589.977	1035.23	777.521	554.911	964.596	1034.56	535.676	1031.31	1065.8	556.502	1018.97	1005.98	448.313
997.228	579.184	1043.62	857.469	549.644	992.166	914.666	557.427	1054	1151.29	524.841	1016.22	958.009	524.459	979.138	903.102	570.344	1018.52	996.021	517.743	1052.28	998.169	497.598	844.249	1113.59	484.495	981.597	885.087	532.004	968.983	950.693	518.983	1065.38	1188.55	468.242	995.21	1116.67	590.695	1036.48	777.222	556.252	965.073	1037.38	533.598	1031.47	1065.59	558.27	1018.87	1005.25	449.257
996.25	577.763	1042.72	858.917	547.961	989.9	914.282	556.176	1053.33	1153.06	527.137	1015.93	958.111	525.807	978.54	903.763	569.849	1016.84	995.079	516.199	1053.06	997.057	496.297	845.844	1110.95	484.538	981.149	884.665	532.475	968.891	950.146	517.063	1066.8	1187.37	468.346	995.292	1115.65	591.449	1037.95	777.087	557.234	965.731	1040.17	531.832	1031.64	1065.03	560.018	1018.64	1004.88	450.234
996.091	576.855	1041.32	860.457	546.139	987.224	913.657	554.731	1052.69	1154.73	529.013	1015.83	958.221	527.102	977.794	904.55	569.048	1015.13	994.01	514.992	1053.76	995.828	494.899	847.108	1110.46	484.604	980.511	883.906	533.223	968.747	949.175	515.135	1068.26	1186.37	468.476	995.21	1114.82	592.02	1039.06	776.683	558.025	966.708	1043.17	529.658	1032.05	1064.44	561.526	1018.33	1004.32	451.534
995.794	575.295	1040.03	862.183	544.409	984.407	913.56	553.335	1051.75	1156.38	530.885	1015.72	958.756	528.645	976.709	904.489	567.654	1013.71	992.831	514.011	1054.43	994.518	493.791	848.085	1109.82	484.795	979.952	883.487	533.871	968.616	948.163	512.765	1069.16	1184.92	468.705	995.069	1114.27	592.47	1040.37	776.308	558.819	967.861	1045.71	527.787	1032.56	1063.32	562.832	1018.17	1004.18	452.738
998.435	575.432	1037.53	864.171	542.537	981.32	913.42	551.906	1050.75	1157.77	532.521	1015.64	958.866	530.09	975.705	905.472	567.023	1011.83	991.509	513.13	1055.06	993.129	492.67	849.1	1109.28	484.992	979.186	883.271	534.711	968.396	947.038	511.101	1070.3	1183.99	468.79	994.899	1113.13	593.218	1041.32	776.041	559.379	969.45	1048.21	525.905	1033.33	1062.11	563.821	1018.05	1003.71	454.323
998.153	574.197	1036.11	866.121	540.604	978.249	913.077	550.405	1049.71	1159.12	534.008	1015.71	959.309	531.736	974.595	906.135	566.008	1009.95	989.936	512.273	1055.62	991.398	491.465	849.9	1109	485.162	978.184	883.06	535.853	968.089	945.654	509.606	1071.42	1182.76	469.232	994.471	1112.26	593.612	1042.32	775.764	560.041	971.35	1050.5	524.169	1034.12	1060.98	564.36	1018.29	1003.83	455.711
997.001	572.665	1035.3	868.257	538.815	974.954	913.03	548.82	1048.56	1160.71	535.677	1015.83	959.646	533.401	973.143	906.285	564.594	1008.41	988.617	511.697	1055.98	989.813	490.618	850.422	1108.93	485.716	977.195	883.189	536.854	967.796	944.315	508.024	1072.3	1181.74	469.357	994.106	1111.03	593.517	1043.17	775.214	560.291	973.461	1052.45	522.237	1035.02	1059.55	564.83	1018.88	1003.37	457.36
997.11	571.554	1033.88	869.967	536.846	971.904	912.874	547.323	1047.41	1162.14	537.561	1015.8	960.046	535.183	971.868	907.148	563.56	1006.56	987.073	511.171	1056.41	988.081	489.866	850.689	1107.88	486.261	975.991	883.352	537.803	967.469	942.963	506.771	1073.23	1180.75	469.818	993.556	1110.14	593.903	1043.88	774.946	560.662	975.828	1054.41	520.375	1036.08	1058.24	565.006	1019.87	1003.74	459.05
996.61	569.947	1032.99	871.335	535.034	969.085	914.548	544.893	1046.18	1163.16	539.409	1015.96	960.712	536.959	970.201	908.011	562.564	1004.78	985.786	510.415	1056.79	986.186	489.163	850.948	1107.41	486.819	974.706	883.803	539.163	966.872	941.434	505.762	1074.22	1180.07	470.376	992.883	1109.27	593.949	1044.57	774.51	560.564	978.225	1056.02	518.912	1037.1	1056.94	565.199	1020.79	1003.84	461.078
996.997	569.095	1031.56	872.253	533.311	966.516	915.051	543.377	1044.92	1164.21	541.644	1016.08	960.78	538.978	968.692	909.687	561.791	1002.75	983.949	509.685	1057.48	984.772	488.924	850.926	1107.12	487.606	972.972	884.275	540.544	966.244	939.998	504.628	1075.09	1179.12	470.713	992.007	1108.02	593.726	1045.22	774.073	560.255	980.518	1056.99	517.209	1038.3	1055.64	565.627	1021.68	1004.2	462.705
997.226	567.954	1030.58	873.17	531.503	964.305	915.627	541.878	1043.67	1165.08	544.266	1015.97	962.103	541.016	966.774	910.529	559.931	1001.24	982.635	509.359	1057.9	982.81	488.695	851.036	1106.77	488.512	971.831	885.297	542.215	965.558	938.329	503.663	1075.95	1178.41	471.256	991.174	1106.88	593.415	1045.69	773.339	559.774	982.607	1057.63	515.346	1039.66	1054.09	565.89	1022.41	1004.54	464.885
998.461	566.782	1029.32	873.606	529.902	962.672	916.6	540.054	1042.6	1165.69	546.932	1016.03	962.74	543.101	965.041	912.105	558.432	999.435	981.142	508.78	1058.58	981.178	488.429	850.895	1107.26	489.694	970.069	885.928	543.366	964.78	936.623	503.01	1076.91	1177.84	472.01	990.328	1106.18	593.351	1045.98	772.893	559.453	984.457	1058.1	513.583	1041.27	1052.5	566.542	1022.95	1005.24	466.866
999.429	565.203	1028.43	873.704	528.576	961.192	917.657	538.479	1041.58	1165.71	549.741	1016.01	963.78	545.227	963.274	913.51	556.394	998.044	979.841	508.135	1059.24	979.6	488.494	850.915	1107.13	490.734	968.518	886.958	545.019	963.681	934.692	502.195	1077.76	1177.36	472.407	989.052	1105.02	593.064	1046.16	772.378	559.281	986.154	1058.65	512.189	1042.73	1051.01	567.145	1023.48	1005.51	468.8
1000.05	562.831	1027.53	873.355	527.625	960.615	918.687	536.846	1040.81	1165.72	552.507	1015.77	965.174	547.336	961.293	914.84	554.36	996.792	978.358	507.648	1059.95	977.936	488.341	850.862	1109.91	492.423	966.988	888.103	546.915	962.42	933.292	501.31	1078.43	1176.77	472.875	988.121	1104.28	592.956	1046.04	772.049	559.074	987.656	1058.46	510.463	1044.43	1049.59	567.823	1023.99	1006.37	470.91
1002.08	560.712	1026.75	873.171	527.075	959.918	920.411	535.178	1040.06	1165.45	554.991	1015.57	966.015	549.856	959.61	915.508	551.986	996.032	977.102	507.379	1060.52	976.743	488.475	850.707	1107.53	493.076	965.774	889.172	548.83	961.185	931.496	500.456	1079.19	1176.15	473.502	986.542	1103.36	592.592	1045.95	771.51	558.837	988.754	1058.32	508.594	1046.19	1047.82	568.547	1024.47	1006.9	473.091
1003.34	557.89	1025.94	872.872	526.987	959.58	922.344	533.633	1039.47	1164.87	556.807	1015.64	967.713	552.555	957.946	920.018	550.387	994.726	975.676	506.771	1061.21	975.398	488.466	850.532	1107.43	494.613	964.618	890.278	550.925	959.854	929.646	499.931	1079.81	1175.74	474.081	985.391	1102.47	592.256	1045.71	771.029	558.397	989.874	1058.22	507.322	1047.81	1046.29	569.158	1024.81	1007.41	474.932
1006.14	555.284	1025.44	872.525	526.842	959.721	924.403	531.85	1039.09	1164.03	558.485	1015.54	969.314	555.433	956.78	922.194	547.959	994.55	974.679	506.487	1061.78	974.578	488.611	850.309	1108.81	495.648	962.822	891.33	553.38	958.701	927.661	499.109	1080.22	1175.18	474.737	983.839	1100.74	590.84	1045.73	770.47	557.974	990.677	1058.24	505.794	1049.4	1044.49	569.613	1025.01	1008.23	477.196
1008.09	552.78	1025.32	871.88	526.314	960.482	926.633	530.005	1038.83	1163.32	559.521	1015.93	970.852	558.995	955.639	924.571	546.243	994.591	973.396	506.157	1062.31	973.465	488.626	850.106	1109.8	497.456	961.124	892.184	555.799	957.331	926.076	498.415	1080.38	1174.71	475.472	982.457	1098.31	589.14	1046.06	770.163	557.439	991.043	1057.82	504.392	1051.14	1042.72	570.251	1025.06	1009.37	479.524
1009.82	549.867	1025.25	871.079	525.615	961.647	928.975	528.017	1038.81	1162.44	560.25	1016.51	973.018	562.845	954.849	926.35	544.456	994.976	972.416	505.932	1062.77	972.662	488.903	849.809	1111.38	498.76	959.97	893.552	558.408	955.909	923.987	497.966	1080.61	1174.33	476.239	980.895	1099.61	589.985	1044.67	769.963	556.554	991.36	1056.95	502.971	1052.98	1041.33	570.623	1025.05	1010.44	481.296
1011.86	547.576	1025.31	870.218	524.829	963.706	930.954	526.197	1039.35	1159.29	559.29	1018.93	974.865	566.13	954.213	927.863	542.814	995.733	971.31	505.534	1063.13	972.205	489.09	849.547	1110.24	500.369	958.767	894.739	561.193	954.794	922.208	497.289	1080.79	1173.61	477.029	979.449	1096.91	587.572	1045.23	769.866	555.3	991.539	1056.79	502.053	1054.64	1039.6	570.883	1025.1	1011.67	483.862
1013.81	545.397	1025.7	869.088	524.002	966.181	933.023	524.162	1040.04	1160.77	561.566	1018.06	976.832	569.791	953.955	929.075	541.282	996.658	970.488	505.332	1063.37	971.562	489.444	849.198	1111.3	502.016	957.534	896.134	563.891	953.491	920.371	496.851	1080.89	1173.52	477.999	977.936	1098.94	588.604	1043.55	769.746	554.235	991.511	1056.46	501.06	1056.31	1036.98	569.785	1026.06	1013.23	486.184
1015.24	543.063	1026.5	868.115	523.348	968.801	934.96	522.176	1041.21	1160.03	562.296	1018.85	978.39	572.742	954.046	929.996	539.703	997.896	969.668	505.122	1063.55	971.126	489.941	848.869	1114.34	504.33	956.271	897.373	566.839	952.376	918.488	496.541	1080.97	1173.01	479.149	976.517	1096.41	586.173	1043.62	769.721	552.692	991.243	1055.7	500.243	1058	1035.66	569.804	1026.12	1015	488.907
1017.11	541.602	1027.28	867.267	523.069	971.705	936.968	520.404	1042.77	1159.09	563.107	1019.64	980.111	575.529	954.451	931.081	538.176	998.946	968.976	505.179	1063.51	971.312	490.643	848.262	1114.72	506.703	955.039	899.01	569.694	951.644	916.744	496.081	1080.98	1173.06	480.33	975.149	1098.28	586.911	1041.67	769.811	550.921	990.784	1055.14	499.655	1059.56	1034.56	569.744	1026.14	1017.04	491.942
1018.7	540.108	1028.23	865.052	522.184	974.906	938.785	518.799	1044.3	1158.32	563.979	1020.4	981.408	577.901	955.044	932.135	536.16	1000.08	968.47	505.371	1063.35	971.561	491.431	847.612	1117.06	508.596	953.883	900.259	572.586	951.292	914.914	496.069	1081.02	1172.76	481.67	974.009	1097.75	585.479	1040.32	770.145	549.203	990.256	1054.49	499.346	1061.01	1033.59	569.21	1026.24	1019.06	494.808
1020.16	538.623	1029.29	863.835	522.267	978.089	940.486	517.031	1046.1	1157.37	564.979	1021.2	982.276	580.193	955.83	933.108	534.027	1001.32	968.113	505.707	1063.02	971.791	492.313	847.117	1119.18	510.807	952.785	901.279	575.595	951.469	913.453	495.693	1080.9	1173.15	483.118	972.716	1095.81	582.661	1039.87	770.562	547.372	989.288	1053.59	499.161	1062.36	1032.84	568.753	1026.28	1021.09	498.492
1021.5	537.211	1030.43	862.799	522.516	981.265	941.816	514.95	1048	1156.37	565.948	1022.03	983.266	581.907	956.516	934.227	531.832	1002.06	967.899	506.399	1062.65	972.033	493.46	846.428	1120.32	513.317	951.904	902.304	578.298	952.04	911.746	495.801	1080.68	1173.53	484.712	971.775	1097.33	582.559	1037.28	771.314	545.373	988.09	1052.63	498.993	1063.5	1032.17	568.206	1026.27	1023.46	501.779
1022.35	535.009	1031.38	861.688	522.803	984.189	943.073	513.151	1049.68	1155.38	566.883	1023.05	983.82	583.664	957.362	929.194	525.491	1005.46	967.818	507.076	1062.1	972.41	494.616	845.643	1121.29	515.477	951.549	902.965	580.72	953.282	910.321	495.572	1080.28	1174.39	486.86	970.922	1097.54	581.483	1035.42	771.96	543.288	986.89	1051.91	499.091	1064.38	1031.56	567.533	1026.23	1025.85	505.402
1022.83	532.277	1032.49	860.615	523.103	987.249	944.002	511.084	1051.36	1154.17	567.795	1023.94	984.383	585.872	958.175	934.978	526.701	1004.04	966.816	508.615	1061.94	972.854	495.76	844.707	1123.91	518.595	951.046	903.59	582.939	954.581	908.924	495.624	1079.81	1175.6	489.043	969.895	1097.47	580.011	1033.58	772.961	541.35	985.364	1050.8	499.077	1065.3	1031.08	566.672	1026.09	1027.94	508.809
1024.08	530.321	1033.31	859.664	523.61	990.259	944.438	508.945	1052.75	1153.19	568.499	1024.6	984.661	587.924	959.231	929.655	520.59	1007.16	967.078	509.793	1060.68	973.342	497.258	843.584	1125.52	520.624	951.399	904.006	585.064	956.099	907.935	495.613	1079.44	1177.08	491.54	968.936	1097.11	578.554	1032.17	774.143	539.35	983.548	1050	499.325	1066.06	1030.98	565.876	1025.8	1030.24	512.064
1024.37	527.381	1034.12	859.048	524.05	992.916	944.63	506.67	1054.2	1152.16	569.141	1025.25	984.476	590.269	960.141	929.61	518.685	1008.11	967.412	511.131	1059.56	973.706	498.689	842.591	1129.7	524.137	951.554	904.192	586.969	957.666	906.862	495.697	1079.03	1178.65	494.444	968.155	1097.01	577.486	1030.74	775.452	537.315	981.507	1048.99	499.797	1066.6	1030.94	564.961	1025.5	1032.26	514.559
1025.08	524.78	1034.74	858.372	524.325	995.409	944.682	504.478	1055.49	1151.24	569.75	1025.83	984.241	593.34	961.23	929.844	516.897	1009.14	967.974	512.555	1058.05	974.207	500.238	841.271	1129.06	525.476	952.223	904.049	588.832	959.055	905.694	495.956	1078.5	1180.7	497.057	967.507	1096.22	575.936	1029.4	776.778	535.058	979.353	1048	499.98	1067.04	1031.04	563.776	1025.1	1034.26	517.086
1025.25	521.811	1035.44	857.766	524.582	997.744	944.633	501.985	1056.61	1149.67	570.65	1026.66	984.061	596.121	962.155	929.47	515.42	1010.27	968.575	514.206	1056.42	974.898	501.97	839.845	1133.17	528.131	952.418	903.962	590.603	960.275	904.977	496.127	1077.89	1182.94	499.861	966.875	1094.61	573.68	1029.27	778.275	533.078	977.2	1047.02	500.335	1067.3	1030.98	562.707	1024.59	1035.92	519.354
1025.06	519.019	1036.24	857.546	524.851	999.788	944.027	499.716	1057.91	1148.77	570.724	1027.05	983.19	599.281	963.171	929.441	513.913	1011.4	969.182	516.142	1054.43	975.681	503.695	838.335	1132.03	530.496	953.634	903.562	592.682	961.393	904.545	496.437	1077.22	1185.43	502.834	966.691	1096.97	574.393	1026.91	779.692	530.711	975.098	1046.24	500.853	1067.4	1031.26	561.486	1023.93	1036.87	521.542
1024.6	516.385	1037.11	857.367	525.087	1001.22	943.474	497.56	1058.83	1147.91	570.875	1027.51	982.694	602.557	964.095	929.168	512.586	1012.47	969.774	517.878	1052.72	976.666	505.418	836.71	1134.11	532.631	954.587	902.734	594.612	962.184	903.943	496.993	1076.3	1187.8	505.26	966.674	1097.54	573.74	1025.74	781.396	528.483	972.736	1045.28	501.143	1067.37	1030.41	558.998	1023.17	1037.87	523.221
1024.63	514.662	1038.2	857.33	525.446	1002.57	942.766	495.364	1059.91	1147.14	570.846	1027.89	981.846	605.585	964.993	928.286	511.206	1013.05	970.513	519.789	1050.71	977.662	507.189	835.405	1135.03	535.401	955.728	901.835	596.938	962.916	903.651	497.577	1075.53	1190.53	507.606	966.911	1098.79	572.694	1024.37	782.819	526.033	970.539	1044.15	501.546	1067.34	1030.63	557.67	1022.04	1038.75	524.987
1024.02	512.873	1039.2	857.475	525.876	1002.93	941.886	493.238	1060.81	1146.22	570.775	1028.05	980.767	608.265	966.095	928.24	510.266	1014.53	971.296	521.858	1048.47	979.126	509.4	834.124	1135.87	536.9	957.223	900.698	599.187	963.457	903.813	498.301	1074.25	1192.89	509.583	967.253	1100.29	571.371	1023.42	783.824	523.72	968.613	1043.39	501.946	1067.07	1030.94	555.935	1020.7	1039.03	527.282
1023.15	511.269	1039.99	857.802	526.506	1002.9	941.046	491.844	1061.79	1145.27	570.648	1027.96	979.601	611.196	967.149	927.946	509.229	1015.39	972.183	523.679	1046.29	980.756	511.594	833.177	1136.97	538.715	958.69	899.227	601.471	963.937	903.573	499.212	1073.17	1195.19	511.569	968.073	1101.99	569.676	1022.3	784.532	521.635	966.814	1042.44	502.444	1066.72	1031.27	553.944	1019.04	1039.25	529.168
1022.61	510.371	1040.62	858.463	527.511	1002.52	939.985	490.354	1062.67	1144.5	570.275	1027.92	978.159	613.645	968.437	927.291	508.089	1016.41	972.913	525.47	1043.93	982.671	513.949	832.4	1136.76	541.161	959.569	897.756	603.951	964.662	903.534	500.166	1071.67	1197.41	513.096	969.166	1104.43	567.692	1021.68	785.292	519.913	965.164	1041.44	502.754	1066.37	1031.33	551.61	1017.49	1039.4	531.806
1022.03	509.651	1041.25	858.623	528.649	1001.56	938.881	489.228	1063.46	1144.02	569.987	1027.8	976.725	615.808	970.067	926.801	507.434	1017.17	974.558	527.545	1041.34	985.295	516.887	831.7	1143.92	543.15	960.908	896.325	606.476	965.321	903.754	501.151	1070.18	1199.08	514.507	970.514	1106.67	565.24	1021.37	786.169	517.961	963.403	1040.33	503.017	1065.88	1031.99	549.671	1015.67	1039.25	534.264
1021.57	509.117	1041.72	859.06	530.272	999.829	938.037	488.506	1064.22	1143.54	569.687	1027.54	974.912	617.519	971.975	925.669	506.454	1018.06	976.199	529.371	1038.91	987.828	519.84	831.255	1143.75	545.411	960.998	894.793	608.906	966.106	904.037	502.364	1068.57	1201.05	516.03	971.964	1109.15	562.598	1021.35	786.887	516.466	961.856	1039.46	503.589	1065.25	1032.63	547.478	1014.08	1039	536.604
1020.71	508.23	1042.24	859.512	531.643	997.804	936.996	488.028	1064.86	1143.19	569.382	1027.29	972.945	619.021	974.095	924.762	505.653	1018.7	977.877	531.09	1036.49	990.579	522.908	830.963	1142.99	547.486	961.571	893.055	610.597	967.237	903.987	503.555	1066.76	1202.59	517.479	973.646	1111.97	560.028	1021.57	787.07	515.14	960.895	1038.71	504.029	1064.59	1033.11	545.296	1012.56	1038.77	539.268
1020.06	507.767	1042.73	860.49	533.858	995.468	935.952	487.675	1065.34	1140.78	567.15	1028.37	971.228	620.016	975.715	923.966	505.103	1019.29	979.531	532.553	1034.14	993.018	525.81	830.781	1136.63	549.394	962.824	891.151	612.224	968.361	904.549	505.125	1065.27	1203.74	518.865	975.373	1114.1	557.284	1022.28	787.225	513.935	960.297	1038.01	504.482	1063.91	1033.83	543.047	1011.18	1038.15	541.931
1018.5	506.524	1043.43	861.972	536.325	992.524	934.721	487.651	1065.82	1140.7	566.644	1028.05	969.344	620.897	977.553	922.933	504.542	1019.85	981.465	534.228	1031.96	995.554	528.864	830.715	1135.55	552.247	963.566	889.33	613.405	969.413	904.721	506.607	1063.64	1204.76	520.711	977.156	1116.65	554.891	1023.29	786.987	512.832	960.296	1036.99	505.133	1063.09	1035.03	541.075	1010.3	1037.53	544.116
1017.88	506.058	1043.98	862.778	538.56	989.491	933.694	487.835	1066.19	1140.5	565.817	1027.78	967.6	621.501	978.852	921.498	503.948	1020.4	983.229	535.651	1030.22	997.623	531.432	830.955	1135.31	553.447	964.086	887.355	614.342	970.66	905.158	508.105	1062.06	1205.47	522.672	979.059	1118.88	552.758	1024.46	786.422	511.996	960.616	1036.5	505.619	1062.39	1036.53	539.067	1009.5	1036.88	546.183
1016.94	505.403	1044.71	863.945	541.026	986.154	932.534	488.023	1066.51	1140.85	564.946	1027.26	965.499	621.787	979.784	920.427	503.541	1020.73	985.225	537.196	1028.57	999.745	534.13	831.331	1133.17	555.768	964.804	885.655	614.789	971.526	905.714	509.549	1060.33	1205.95	524.894	980.838	1120.51	551.026	1025.89	785.963	511.598	961.249	1035.8	506.539	1061.56	1038.18	537.023	1009.02	1036.45	547.901
1016.26	504.95	1045.18	864.984	543.643	982.786	931.156	488.523	1066.7	1141.08	564.028	1026.62	963.803	622.072	980.278	919.436	503.248	1020.99	987.264	538.926	1027.11	1001.47	536.471	831.601	1134.08	556.658	965.245	883.493	614.894	972.209	906.436	511.396	1058.62	1205.22	528.011	982.236	1121.86	549.657	1027.55	785.536	510.978	962.432	1035.4	507.121	1060.37	1039.83	535.005	1008.82	1035.44	549.57
1014.79	503.979	1045.86	865.629	546.43	979.715	930.2	488.946	1066.8	1141.26	563.006	1025.95	961.922	622.151	980.586	918.186	502.967	1021.16	989.013	540.591	1025.74	1003.18	538.988	831.973	1136.62	559.411	966.331	881.443	614.573	972.695	907.396	513.266	1057.12	1205.03	531.163	983.713	1123.53	547.323	1028.99	784.889	510.174	963.745	1034.92	508.006	1059.37	1041.54	532.627	1008.87	1034.87	550.532
1013.23	502.859	1046.5	865.99	549.308	976.903	928.848	489.414	1066.77	1141.97	561.129	1025.11	959.258	622.675	981.354	916.787	502.971	1021.18	990.921	542.541	1025	1004.04	541.225	832.331	1131.26	559.902	967.173	879.442	613.978	972.933	908.847	515.166	1055.21	1204.21	534.144	985.04	1124.13	544.963	1030.54	784.516	509.619	965.514	1034.57	508.998	1057.9	1043.55	530.5	1008.92	1034.02	551.672
1012.38	502.753	1047.03	866.106	551.672	974.357	927.642	489.714	1066.86	1142.74	559.498	1024.18	957.625	622.4	981.436	915.642	503.032	1021.07	992.741	544.561	1024.59	1005.13	543.369	832.466	1130.67	560.38	968.103	877.303	613.073	973.169	910.171	517.609	1053.69	1203.35	537.521	986.007	1125.36	543.428	1031.72	783.933	508.833	967.568	1034.63	509.901	1056.61	1043.92	526.28	1009.84	1033.35	552.319
1011.4	502.678	1047.56	865.665	553.661	972.17	926.133	490.115	1066.89	1143.41	557.927	1023.1	955.949	621.821	981.494	914.188	503.114	1021.03	994.471	546.665	1024.52	1005.84	545.328	832.613	1129.48	561.394	968.915	875.181	612.138	973.213	911.631	519.863	1052.2	1202.37	540.808	986.978	1126.27	541.453	1032.62	783.343	508.21	969.738	1034.61	511.314	1055.06	1047.74	526.161	1009.47	1032.36	552.83
1010.62	502.655	1047.91	864.982	555.507	970.293	925.008	490.376	1066.85	1144.18	556.137	1021.58	954.411	621.401	981.62	912.892	502.908	1020.76	996.024	548.963	1024.86	1006.07	547.23	833.085	1128.48	561.833	970.004	873.275	611.056	973.171	913.563	522.404	1051.03	1201.07	543.81	987.93	1126.41	538.686	1033.61	782.927	507.894	972.039	1034.52	512.308	1053.65	1049.51	524.316	1009.99	1031.43	553.396
1009.28	502.81	1048.22	864.033	557.107	968.804	923.71	490.729	1066.64	1145.08	554.351	1020.27	952.63	620.725	981.958	912.134	503.262	1020.34	997.498	551.389	1025.83	1006.13	549.049	833.374	1127.35	562.713	971.176	871.454	609.744	973.353	915.362	524.648	1050.32	1199.82	546.516	988.678	1122.62	532.706	1035.86	782.263	507.481	974.336	1034.91	513.647	1052.01	1051.14	522.396	1010.8	1030.47	553.553
1008.38	503.001	1048.37	862.797	558.531	967.861	922.596	490.792	1066.36	1146.14	552.428	1018.35	951.093	619.765	982.162	910.871	503.662	1020.02	998.928	553.785	1027.09	1006.14	551.104	833.733	1126.26	563.433	972.175	869.427	608.617	973.55	917.366	527.03	1049.64	1198.43	548.829	989.677	1127.35	533.758	1034.69	781.628	507.403	976.49	1034.76	514.96	1050.67	1052.65	520.765	1011.86	1029.48	553.908
1006.95	503.393	1048.62	861.43	559.37	967.021	921.387	491.118	1065.99	1146.74	550.253	1016.71	949.208	619.068	982.528	906.933	501.433	1019.98	1000.18	556.276	1028.39	1005.87	553.436	834.3	1125.04	564.162	973.075	867.807	607.674	973.73	919.109	529.248	1049.35	1197.12	550.779	990.837	1126.86	530.767	1035.53	781.27	507.793	978.522	1034.99	515.933	1049.1	1053.53	518.998	1013.21	1028.46	553.942
1005.93	503.787	1048.63	859.766	559.812	966.972	920.215	491.229	1065.73	1147.96	548.284	1014.77	947.835	618.329	982.875	907.82	504.517	1019.81	1001.43	559.108	1030.19	1005.65	555.473	834.946	1124.18	564.604	974.118	866.145	606.802	974.107	921.096	531.599	1049.28	1195.6	552.439	991.82	1126.38	527.979	1036.49	780.788	508.261	980.466	1035.57	517.391	1047.77	1054.44	517.638	1014.1	1027.45	553.419
1004.09	503.898	1048.88	858.327	560.71	967.461	919.198	491.38	1065.33	1149.3	546.141	1012.89	946.335	617.228	983.086	906.955	505.029	1019.38	1002.39	561.847	1031.82	1005.43	557.694	835.832	1122.98	564.938	975.065	864.56	605.74	974.544	922.833	533.872	1049.55	1194.28	553.794	992.996	1126.51	526.257	1037.38	780.278	509.061	982.224	1035.61	518.597	1046.3	1054.9	515.907	1015.1	1026.61	552.965
1002.76	504.55	1048.92	857.13	561.946	968.422	918.043	491.652	1064.71	1150.88	543.768	1011.2	944.876	616.066	983.316	905.739	505.638	1019.2	1002.78	564.81	1033.6	1005.08	559.702	836.944	1121.28	565.326	975.774	862.965	605.165	974.862	924.591	536.057	1050.09	1192.65	554.896	994.202	1125.56	524.474	1038.48	779.871	509.9	983.781	1036.41	520.034	1044.92	1055.42	514.203	1016.08	1025.6	551.8
1001.63	505.176	1048.93	855.893	563.087	970.2	917.022	491.885	1064.21	1152.74	541.476	1009.71	943.759	615.176	983.47	905.142	506.189	1018.74	1003.5	568.021	1034.93	1003.47	562.343	838.908	1120.8	566.001	976.355	861.372	604.666	975.048	926.175	538.251	1050.86	1191.1	555.773	995.401	1120.78	519.836	1041.32	779.598	511.143	985.24	1037.09	521.121	1043.55	1055.75	512.305	1016.75	1024.83	550.807
1000.33	505.824	1048.81	854.739	564.526	972.466	915.931	492.182	1063.77	1154.87	538.983	1008.38	942.486	613.744	983.641	904.608	507.272	1018.09	1003.67	571.203	1035.98	1002.87	564.051	840.552	1119.51	566.372	976.666	859.978	603.908	975.109	928.114	540.699	1051.58	1189.63	556.584	996.452	1124.01	522.307	1040.63	779.191	512.4	986.267	1038.37	522.853	1041.9	1056.68	511.112	1016.14	1024.07	549.436
999.063	506.504	1048.66	853.579	565.77	974.908	914.844	492.308	1063.14	1156.83	536.227	1007.62	941.358	612.811	983.62	903.164	506.897	1017.49	1003.55	574.689	1037.01	1001.83	565.561	842.277	1118.56	566.325	977.211	858.718	603.495	975.097	929.912	543.238	1052.66	1187.99	557.228	997.542	1123.4	521.946	1041.48	778.99	513.748	987.269	1039.62	524.54	1040.4	1056.75	508.695	1016.57	1023.4	548.029
998.418	507.436	1048.3	852.409	566.657	977.544	913.948	492.545	1062.49	1158.85	533.469	1007.17	940.378	611.665	983.581	901.81	506.566	1016.73	1003.25	578.005	1037.57	1000.91	567.231	843.78	1117.7	566.424	977.348	857.409	602.997	974.952	931.24	546.113	1054.2	1186.25	557.711	998.61	1122.76	521.713	1042.24	778.574	515.223	987.991	1041.06	526.343	1039.17	1056.16	506.33	1016.95	1023.05	546.114
997.71	508.776	1047.8	851.284	567.382	980.275	912.947	492.857	1061.8	1161.13	531.282	1006.86	939.521	610.539	983.465	901.481	507.748	1015.68	1002.66	581.408	1038.18	1000.11	568.486	845.259	1116.22	566.783	977.383	856.244	602.449	974.716	932.315	548.902	1055.43	1184.52	558.16	999.606	1121.26	520.891	1043.26	778.535	516.581	988.397	1042.82	528.428	1038.01	1055.34	503.84	1017.5	1022.88	544.596
997.074	509.463	1047.32	850.025	567.671	982.885	912.327	493.242	1061.03	1163.21	529.318	1007	938.93	609.254	982.924	902.214	509.404	1014.47	1001.83	584.429	1038.49	998.74	569.681	846.338	1115.04	566.465	977.517	855.421	602.03	974.464	933.244	551.504	1057.06	1182.76	558.436	1000.29	1120.73	520.694	1043.86	778.481	518.399	988.576	1044.74	530.47	1037.22	1054.58	502.409	1017.87	1022.95	542.799
996.173	510.535	1046.64	848.947	567.46	985.397	911.521	493.686	1060.34	1165.37	527.676	1007.21	938.288	608.064	982.417	905.151	513.616	1012.89	1000.91	587.297	1038.66	997.211	570.808	847.344	1114.29	566.121	977.432	854.684	601.561	974.106	933.743	554.175	1058.55	1181.02	558.775	1000.95	1115.22	516.47	1046.44	778.545	520.115	988.483	1046.83	532.485	1036.73	1053.48	500.735	1018.67	1023.13	540.883
995.477	511.432	1045.85	847.753	567.202	987.826	910.743	494.274	1059.62	1167.34	526.23	1007.83	937.822	606.376	981.708	902.679	512.705	1011.8	999.927	589.837	1039.19	995.959	571.401	847.804	1113.62	565.987	977.028	854.057	600.886	973.567	934.032	556.36	1060.17	1179.18	559.196	1001.43	1118.09	519.299	1045.66	778.888	522.049	987.794	1049.17	534.632	1036.27	1052.76	499.942	1019.69	1023.63	538.782
995.007	512.456	1045.03	846.763	567.013	990.016	910.355	494.719	1058.84	1169.07	525.145	1008.88	937.778	604.814	980.936	905.6	517.141	1010.1	998.832	592	1039.76	994.168	572.065	848.116	1113.19	565.721	976.569	853.783	600.354	972.952	934.159	558.759	1061.67	1177.5	559.36	1001.85	1117.38	518.984	1046.16	779.149	523.753	986.848	1051.38	536.747	1036.08	1051.3	498.888	1021.1	1024.38	536.762
994.405	513.198	1044.23	845.691	566.674	991.939	909.719	495.414	1058.08	1170.93	524.27	1010.09	937.594	603.069	979.948	906.346	519.136	1008.47	997.698	593.87	1040.14	992.737	572.543	848.231	1112.81	565.205	975.992	853.539	599.813	972.153	933.808	560.949	1062.82	1175.76	559.518	1002.16	1116.48	518.709	1046.84	780.07	526.001	985.605	1053.41	538.6	1036.16	1050.36	498.535	1022.56	1025.32	534.928
993.881	514.249	1043.07	844.827	566.302	993.771	909.399	496.415	1057.12	1172.66	523.22	1011.36	937.627	601.357	978.925	906.192	520.858	1007.05	996.582	595.457	1040.73	991.249	572.878	848.287	1112.02	564.405	975.399	851.67	597.565	972.545	933.656	562.739	1064.2	1173.81	559.816	1002.31	1115.31	518.032	1047.46	780.944	528.057	983.881	1055.69	540.489	1036.35	1049.03	497.909	1023.77	1026.42	532.717
994.168	515.795	1041.86	842.953	565.208	995.272	909.235	497.199	1056.09	1174.57	521.895	1012.64	937.447	599.356	977.974	907.188	522.67	1005.26	995.107	596.891	1041.6	989.612	573.202	848.166	1111.4	563.295	974.77	851.994	596.995	971.503	933.041	564.845	1065.21	1172.12	560.008	1002.41	1113.93	517.496	1048.2	781.859	530.157	982.124	1057.68	542.305	1036.86	1048.02	497.455	1025.32	1027.71	530.777
993.496	516.654	1040.79	842.115	564.706	996.408	909.14	498.288	1054.92	1176.35	520.199	1013.81	937.646	597.474	976.665	907.69	524.543	1003.64	993.985	598.182	1042.3	988.358	573.487	848.059	1111.22	562.411	973.773	852.343	596.196	970.048	932.157	567.05	1066.38	1170.46	560.013	1002.37	1113.01	517.439	1048.7	782.99	532.069	979.984	1059.28	544.047	1037.25	1047.2	497.088	1026.29	1028.95	528.476
993.295	517.842	1039.36	841.312	563.818	997.067	909.104	499.322	1053.47	1178.11	518.19	1014.8	937.358	595.723	975.622	908.334	526.389	1002.11	992.847	599.249	1043.42	986.782	573.51	847.997	1110.66	561.4	972.975	852.407	595.365	968.832	931.573	568.874	1067.45	1168.78	560.257	1002.23	1112.29	517.554	1049.05	784.235	533.801	977.736	1061.01	546.147	1037.81	1045.58	496.28	1027.37	1030.43	526.54
993.301	519.291	1038.11	840.814	563.03	997.301	909.202	500.64	1051.86	1179.39	515.383	1015.69	937.361	593.775	974.334	909.477	528.286	1000.63	991.37	600.357	1044.43	985.286	573.561	847.863	1110.51	560.285	972.047	852.523	594.299	967.35	930.023	571.102	1068.35	1167.14	560.18	1002.03	1110.58	517.142	1049.48	786.404	535.781	975.448	1062.44	548.163	1038.48	1044.38	495.883	1028.51	1032	524.597
992.878	520.184	1036.74	840.261	561.946	997.305	909.162	502.138	1050.06	1180.57	512.118	1016.55	937.026	591.888	972.953	911.037	530.344	999.349	990.244	601.274	1045.53	983.929	573.233	847.769	1110.98	558.671	970.776	853.275	593.212	966.054	929.399	572.647	1069.3	1165.64	560.164	1001.79	1109.6	517.441	1049.59	788.183	537.385	973.308	1063.49	550.495	1039.19	1042.93	495.502	1029.28	1033.46	522.507
992.484	521.247	1035.54	839.951	560.58	996.726	909.308	503.593	1048.42	1181.69	508.853	1016.99	937.26	590.078	971.568	912.533	532.489	998.469	988.996	602.111	1046.39	982.428	573.499	847.686	1110.54	557.451	969.845	853.727	591.937	964.867	928.425	574.147	1070.23	1164.28	560.241	1001.59	1108.9	517.699	1049.74	790.586	539.163	971.116	1064.13	553.07	1040.19	1041.63	495.141	1029.87	1035.34	520.591
992.884	522.685	1034	839.606	558.824	995.949	909.521	504.994	1046.69	1183.64	506.653	1015.89	938.261	587.914	969.595	914.164	534.499	998.011	987.493	603.107	1047.35	981.467	573.432	847.525	1111.48	556.377	968.229	856.306	592.105	962.022	927.571	575.405	1071.16	1162.8	559.987	1001.26	1107.84	518.095	1049.73	793.03	540.72	968.869	1064.5	555.37	1040.86	1040.02	494.796	1030.72	1037.03	518.534
993.033	523.662	1032.64	839.29	557.329	994.74	909.96	506.32	1044.97	1184.45	503.185	1016.55	938.687	586.212	967.773	915.971	536.569	997.822	986.226	603.86	1048.37	980.382	573.184	847.225	1111.37	554.628	967.118	857.372	590.66	960.975	926.714	576.788	1072.09	1161.5	559.647	1000.52	1107.2	518.518	1049.72	795.912	542.563	966.517	1064.78	558.192	1041.49	1038.55	494.777	1031.25	1038.92	516.538
993.726	524.901	1030.92	839.261	555.964	993.146	910.494	507.951	1043.35	1184.24	500.549	1017.41	939.382	584.521	965.896	917.772	538.471	997.821	984.869	604.688	1049.05	979.32	573.223	846.858	1112.1	553.36	965.521	855.187	586.124	962.039	925.504	578.005	1072.99	1160.18	559.383	999.926	1106.33	518.983	1049.58	798.422	544.677	964.405	1064.62	560.856	1042.2	1036.85	494.42	1031.85	1041.1	514.95
994.411	525.979	1029.36	839.365	554.212	991.274	910.994	509.587	1041.96	1184.12	498.61	1018.2	939.762	582.785	964.041	919.505	540.386	998.132	983.45	605.398	1050	978.576	573.251	846.587	1112.77	551.983	963.68	859.843	587.283	958.811	924.293	579.097	1073.96	1158.99	559.049	999.224	1105.64	519.52	1049.4	800.704	546.851	962.733	1064.25	563.351	1042.83	1035.32	494.784	1032.33	1043.21	513.149
995.836	527.89	1027.73	839.351	552.598	988.91	911.685	511.067	1040.61	1183.44	496.918	1019.54	941.016	580.813	962.073	920.843	542.118	998.73	982.26	606.012	1050.71	977.898	572.852	846.176	1113.11	550.311	961.998	861.273	585.356	957.826	923.112	579.941	1074.48	1157.67	558.507	998.412	1104.97	520.232	1048.9	802.664	548.952	961.252	1063.76	565.975	1043.66	1033.88	495.21	1032.76	1045.14	511.42
997.732	529.755	1025.97	839.413	550.23	986.09	912.868	512.797	1039.29	1183.06	495.798	1020.89	941.96	578.716	960.109	919.095	541.244	999.436	980.556	606.434	1051.26	977.535	572.502	845.907	1113.94	549.033	960.06	862.809	583.353	957.264	921.753	580.852	1075.11	1156.36	557.749	997.474	1105.17	521.493	1048.2	804.248	550.926	960.219	1063.36	568.187	1044.37	1032.28	495.647	1033.27	1046.98	510.133
998.832	531.636	1024.72	839.627	548.189	983.327	914.044	514.583	1038.28	1182.26	494.686	1022.1	943.413	576.296	958.399	922.448	545.502	1000.3	979.278	606.789	1052.02	977.233	572.089	845.548	1115.68	547.681	958.043	864.389	581.097	956.837	920.553	581.507	1075.58	1155.39	557.007	996.604	1104.68	522.219	1047.52	805.462	552.953	959.785	1062.57	570.287	1045.29	1031.1	496.238	1033.82	1048.49	508.584
1001.67	534.292	1023.46	839.932	545.848	980.364	915.524	516.44	1037.49	1181.61	493.914	1023.23	944.622	573.544	956.821	923.232	546.937	1001.32	978.085	607.302	1052.76	976.913	571.47	844.997	1116.28	545.975	956.062	866.226	578.9	956.475	919.185	582.127	1075.94	1154.26	556.047	995.526	1104.2	523.086	1046.75	806.167	554.942	959.489	1061.57	572.302	1046.36	1029.6	497.142	1034.09	1049.89	506.967
1004.48	536.809	1022.27	840.085	542.748	977.195	917.184	518.557	1036.65	1180.57	492.705	1024.08	946.047	570.482	955.617	925.148	550.373	1001.76	976.667	607.397	1053.26	977.079	570.568	844.384	1118.25	543.921	953.883	867.915	576.452	956.455	917.793	582.268	1076.13	1153.43	555.015	994.475	1104.64	524.67	1045.64	806.595	556.884	959.271	1060.63	574.071	1047.53	1028.47	497.956	1034.22	1051.37	505.598
1006.92	539.266	1021.56	840.393	539.678	974.347	919.156	520.599	1036.2	1179.73	491.699	1024.67	948.069	567.301	954.688	925.753	552.656	1002.89	975.669	607.416	1053.63	977.249	569.445	843.846	1119.6	541.558	952.261	869.525	574.318	956.704	916.411	582.673	1076.21	1152.41	553.857	993.267	1104.26	525.819	1044.5	806.786	558.844	959.209	1059.86	575.761	1048.52	1027.36	498.823	1034.17	1052.82	504.142
1009.65	541.728	1021.17	840.494	536.398	971.452	921.284	522.647	1035.77	1178.84	490.791	1025.04	949.583	563.883	954.232	926.951	555.895	1004.42	974.242	607.389	1054.1	977.666	568.615	843.201	1122.09	540.22	950.127	871.054	572.191	957.19	915.266	582.833	1076.22	1151.61	552.518	992.013	1103.85	526.994	1043.38	806.316	560.561	959.272	1058.78	577.025	1049.9	1026.18	499.932	1034.27	1054.34	502.511
1012.37	544.107	1021.14	840.266	533.109	968.791	923.598	524.64	1035.42	1177.5	489.528	1025.67	951.684	560.491	954.089	929.314	559.61	1004.42	973.23	607.137	1054.41	978.148	567.181	842.345	1123.75	537.471	948.374	872.299	569.86	958.303	913.945	583.007	1076.23	1150.83	551.078	990.776	1104.38	528.907	1041.8	805.765	562.104	959.637	1057.44	578.371	1051.14	1025.04	500.981	1034.19	1055.53	500.646
1014.83	546.087	1021.35	839.753	529.903	966.763	926.039	526.907	1035.05	1176.5	488.633	1026.53	953.071	557.307	954.584	924.444	558.525	1008.06	972.22	606.651	1054.73	978.4	565.589	841.641	1126.17	535.069	946.744	873.466	567.806	959.39	912.786	583.075	1076.25	1150.14	549.584	989.413	1104.72	530.527	1040.21	805.079	563.452	960.052	1056.19	579.419	1052.35	1024.42	502.428	1033.92	1056.57	498.709
1017.43	548.011	1021.69	839.065	526.714	965.016	928.653	529.274	1034.78	1175.16	487.615	1027.63	954.769	554.274	955.256	925.745	562.691	1008.87	971.317	606.008	1054.96	979.284	563.912	840.418	1129.59	532.358	945.131	874.437	565.73	960.439	911.875	583.125	1076.1	1149.57	548.136	988.062	1104.49	532.794	1038.81	804.268	564.833	960.547	1054.8	580.29	1053.51	1023.57	503.637	1033.82	1057.13	496.506
1019.6	549.64	1021.96	838	523.858	963.56	931.332	531.887	1034.71	1174.11	486.879	1028.28	956.327	551.487	956.606	923.792	564.932	1011.2	970.388	605.096	1055.09	979.479	562.126	839.1	1132.69	529.512	943.948	875.432	563.963	961.974	910.639	583.094	1075.9	1148.98	546.516	986.604	1104.62	534.341	1037.09	803.361	565.74	961.72	1053.62	580.899	1054.51	1022.99	505.272	1033.54	1057.66	494.134
1022.03	551.533	1022.43	836.928	521.162	962.421	933.673	534.462	1034.97	1172.79	486.246	1029.25	957.18	548.826	957.946	923.539	566.381	1012.63	969.653	604.182	1055.1	979.842	559.801	837.683	1136.23	526.641	942.95	876.079	562.272	963.258	909.875	583.111	1075.5	1148.47	544.728	985.148	1102.19	534.086	1036.64	802.294	566.408	962.922	1052.12	581.461	1055.26	1022.35	506.835	1033.24	1058.22	491.869
1023.48	552.781	1022.94	835.951	519.034	961.247	936.197	537.105	1035.69	1171.37	485.633	1030.13	957.906	546.182	959.2	923.217	567.262	1013.66	969.079	603.198	1054.86	980.68	557.382	835.843	1139.37	524.111	942.464	876.637	560.506	964.472	909.016	582.984	1075.12	1148.16	543.295	983.706	1104.1	536.813	1034.09	801.095	566.978	964.858	1050.66	581.797	1056.04	1021.86	508.356	1032.85	1058.23	489.565
1025.33	554.47	1023.37	834.829	516.829	960.464	938.213	539.109	1036.62	1170.54	485.463	1030.51	958.691	543.853	960.499	922.672	568.563	1015.17	968.54	602.101	1054.61	981.349	554.734	833.871	1142.88	521.475	942.974	877.001	558.657	965.718	908.106	582.897	1074.73	1147.71	541.991	982.312	1104.7	538.524	1032.29	799.738	567.177	967.028	1049.1	581.856	1056.61	1021.63	510.241	1032.2	1058.2	486.877
1027.47	556.809	1023.69	833.171	514.753	960.154	940.581	541.534	1037.83	1168.68	484.825	1031.19	959.209	541.556	961.818	921.98	569.409	1016.77	968.215	600.818	1054.28	982.314	551.824	831.892	1145.73	519.133	943.671	877.092	557.002	966.546	907.363	582.665	1074.32	1147.87	540.706	980.878	1104.72	539.169	1030.94	798.813	567.395	969.528	1047.54	582.1	1056.96	1021.19	512.335	1031.59	1058.03	484.543
1029	559.146	1024.31	831.547	513.27	960.147	942.099	544.022	1039.32	1167.9	485.065	1031.35	959.073	539.172	963.125	923.253	572.568	1017.01	967.915	599.136	1053.72	983.261	548.582	829.955	1148.57	517.172	944.992	877.085	554.969	967.302	906.856	582.505	1073.66	1148.05	539.329	979.301	1105.44	539.885	1029.17	797.579	567.306	972.28	1045.96	582.159	1057.28	1021.02	514.126	1030.83	1057.45	482.026
1030.13	561.879	1024.74	829.722	511.789	960.521	943.566	546.531	1040.99	1166.29	484.581	1032	959.199	536.564	964.161	922.318	573.207	1018.53	967.622	597.837	1052.58	984.53	545.289	828.256	1151.11	515.253	946.375	876.946	552.95	967.731	906.327	582.098	1072.97	1148.42	538.14	977.897	1106.58	540.589	1027.32	796.631	567.174	975.094	1044.51	582.212	1057.66	1020.77	516.334	1029.63	1057.09	479.934
1031.7	565.052	1025.58	828.014	510.32	961.254	944.747	548.96	1042.49	1165.51	484.957	1032.05	959.248	533.696	965.08	921.594	574.189	1020.13	967.68	596.453	1051.39	986.556	541.768	826.787	1154.22	512.806	948.316	876.449	550.603	968.009	905.828	581.69	1072.3	1149.18	536.413	976.406	1108.06	541.353	1025.59	795.338	566.663	977.962	1042.84	582.275	1058.18	1020.54	518.651	1028.18	1056.23	477.676
1032.08	567.995	1026.29	826.206	508.894	962.589	945.514	551.635	1044.18	1164.28	484.954	1032.38	958.858	530.881	966.17	920.63	574.807	1021.71	967.634	594.613	1049.98	989.011	537.918	825.644	1155.35	511.995	950.06	875.847	548.31	968.059	905.633	581.182	1071.47	1150.31	534.792	975.092	1110.23	542.76	1023.67	794.222	566.048	980.504	1041.35	582.254	1058.45	1020.48	520.981	1026.74	1055.68	475.818
1032.19	570.716	1027.23	824.395	507.091	964.432	946.092	554.017	1045.61	1163.34	485.057	1032.47	958.648	527.911	966.818	919.448	575.023	1023.04	967.544	593.141	1048.09	990.398	534.443	825.112	1155.25	509.928	952.12	874.96	546.026	968.093	905.528	580.732	1070.24	1151.73	532.838	973.672	1111.82	543.863	1022.4	792.872	565.44	982.93	1039.75	582.335	1058.67	1020.51	523.294	1025.09	1054.71	474.1
1032.39	573.296	1027.99	822.846	505.608	966.656	946.223	556.629	1047	1162.49	485.484	1032.34	957.716	524.991	967.648	918.718	576.005	1024.25	967.555	591.071	1046.1	992.383	531.048	825.08	1168.26	510.255	954.843	873.982	543.953	968.165	905.554	580.126	1069.21	1153.39	530.348	972.394	1114.97	546.385	1021.22	791.806	565.199	985.156	1038.22	582.392	1058.62	1020.48	525.533	1023.41	1053.73	472.485
1032.33	576.114	1029.23	821.279	503.907	969.382	946.528	559.069	1048.08	1160.82	486.183	1032.27	957.202	521.624	968.325	917.804	576.47	1025.27	967.17	589.35	1044.09	994.29	527.792	825.221	1167.57	506.607	957.204	872.972	541.684	968.348	905.617	579.435	1067.58	1155.25	527.488	971.404	1117.56	548.755	1020.49	790.913	565.047	986.988	1036.68	582.382	1058.52	1020.76	527.836	1021.71	1052.67	471.28
1031.96	578.339	1030.03	819.653	502.301	972.365	946.506	561.473	1049.09	1159.46	486.328	1032.48	956.356	518.678	969.264	916.557	576.83	1026.31	967.134	587.452	1041.91	996.265	524.549	825.503	1168.83	504.253	959.251	871.837	539.673	968.749	905.779	578.647	1066.11	1157.4	524.797	970.839	1120.2	551.236	1020.33	789.598	564.423	988.713	1035.16	582.345	1058.28	1021.13	529.629	1020.06	1051.46	469.947
1031.82	580.37	1031.12	818.107	501.044	975.302	946.05	563.884	1049.94	1159.07	487.261	1032.34	955.147	516.129	970.121	915.407	577.169	1027.06	966.74	585.319	1039.72	998.078	521.495	825.803	1169.44	501.821	961.531	870.695	538.069	969.423	905.807	577.852	1064.54	1159.66	521.729	970.455	1122.67	553.808	1020.53	788.465	564.05	989.944	1033.83	582.426	1057.86	1021.62	531.613	1018.71	1050.3	468.88
1031.08	582.105	1032.03	816.527	499.832	978.445	945.798	566.343	1050.66	1158.1	487.602	1032.41	954.194	513.361	971.247	914.219	577.807	1027.76	966.57	583.573	1037.61	999.828	518.508	826.167	1170.08	499.078	963.768	869.635	536.748	970.147	906.039	576.941	1062.72	1162.02	519.055	970.449	1125.09	556.339	1020.81	787.232	563.158	991.251	1032.53	582.354	1057.35	1022.45	533.37	1017.4	1049.42	468.085
1030.75	583.885	1033.04	815.21	499.176	981.355	945.501	568.376	1051.45	1157.42	488.667	1032.16	952.948	511.116	972.561	913.067	578.357	1028.19	966.535	581.758	1035.63	1001.2	515.368	826.467	1171.2	496.793	965.684	868.254	535.504	971.024	906.405	575.746	1060.91	1164.41	516.589	971.007	1127.22	558.803	1021.58	786.559	562.64	992.093	1031.1	582.404	1057.07	1023.27	535.026	1016.72	1048.27	467.176
1029.95	585.182	1033.77	813.737	498.486	983.983	944.842	570.14	1052.31	1156.85	489.457	1031.94	951.26	509.364	974.181	911.988	578.97	1028.36	966.247	579.925	1033.75	1002.21	512.345	826.933	1172.1	495.139	967.705	866.981	534.621	971.876	906.591	574.47	1059.02	1166.39	514.239	971.958	1129.41	561.313	1022.32	785.623	561.975	992.562	1029.95	582.379	1056.78	1024.47	536.814	1016.3	1047.26	466.36
1028.94	586.571	1034.7	812.363	498.046	986.425	943.857	572.07	1053.06	1156.22	490.321	1031.71	949.942	507.841	976.07	910.786	579.561	1028.45	966.526	577.888	1032.18	1003.25	509.662	827.18	1170.39	492.666	968.838	865.792	534.117	972.316	906.816	573.146	1057.28	1168.34	512.279	973.002	1131.37	563.594	1023	784.876	561.384	992.772	1028.55	582.196	1056.31	1025.42	538.257	1016.42	1046.24	465.984
1028.3	587.716	1035.44	811.136	497.863	988.575	943.19	573.436	1053.79	1155.79	491.294	1031.44	948.549	506.647	977.512	909.781	580.508	1028.12	966.459	576.079	1030.58	1003.79	506.677	827.693	1168.34	488.14	971.949	864.044	533.748	972.689	907.182	571.613	1055.52	1170.3	510.738	974.28	1133.07	565.691	1023.93	784.302	560.656	992.86	1027.45	582.084	1055.82	1026.82	540.054	1016.45	1045.58	465.807
1027.31	588.927	1036.26	809.816	497.797	990.459	942.686	574.83	1054.61	1155.31	492.253	1031.07	946.973	505.565	979.056	908.712	581.171	1027.84	966.877	574.285	1029.47	1004.23	503.9	828.04	1161.51	486.304	973.089	862.547	533.39	972.855	907.763	570.141	1053.62	1172.19	509.367	975.691	1134.19	567.388	1024.68	783.736	559.764	992.817	1025.22	582.586	1055.48	1028.29	541.696	1016.6	1044.71	465.677
1026.38	590.133	1037.27	808.804	497.752	992.067	941.8	575.689	1055.55	1155.13	493.397	1030.5	945.473	504.813	980.258	907.455	581.839	1027.39	967.067	572.447	1028.65	1004.34	500.942	828.512	1160.94	484.714	974.83	859.907	532.901	973.079	908.512	568.451	1052.01	1173.94	507.486	976.776	1136.18	569.94	1025.23	783.378	558.864	992.526	1023.96	582.336	1055.14	1029.68	543.242	1016.94	1043.7	465.928
1025.39	591.188	1038	807.736	497.987	993.631	940.947	576.438	1056.64	1155.13	494.766	1029.88	944.14	504.106	981.068	906.184	582.426	1026.93	967.227	570.523	1028.32	1004.4	498.004	828.96	1165.59	486.979	976.556	857.851	532.702	972.879	909.648	566.412	1050.21	1175.99	505.831	978.451	1137.02	572.356	1026.02	783.216	557.839	991.743	1022.71	582.284	1054.77	1031.24	544.907	1017.08	1043.18	466.407
1024.44	592.246	1038.87	807.133	498.301	994.461	940.001	576.886	1057.49	1155.24	496.106	1029.39	942.252	503.954	981.883	904.849	583.081	1026.39	968.006	568.651	1027.94	1004.2	495.059	829.672	1158.1	481.82	977.934	855.928	532.958	972.578	910.718	564.126	1048.61	1177.56	503.82	979.846	1137.82	574.969	1026.93	783.199	556.926	991.05	1022.01	582.036	1054.12	1032.72	546.614	1017.56	1042.5	467.079
1023.52	593.139	1039.61	806.385	498.465	995.381	939.082	577.236	1058.31	1155.54	497.696	1028.55	941.101	503.617	982.165	904.069	583.857	1025.8	968.658	566.867	1027.7	1003.59	492.118	830.455	1156.03	480.176	979.876	854.136	533.11	972.457	912.16	561.845	1047.08	1179.68	501.363	981.66	1138.11	577.775	1027.9	783.237	556.018	990.178	1021.29	581.578	1053.23	1034.26	548.537	1018.08	1041.9	467.879
1022.2	593.948	1040.23	805.643	498.903	995.809	938.216	577.374	1059.01	1155.75	499.353	1027.91	939.354	503.777	982.408	903.272	585.004	1025.22	969.338	565.171	1027.84	1002.58	488.828	831.638	1155.26	479.285	980.711	852.514	533.182	972.392	913.668	559.341	1045.64	1180.75	499.116	983.131	1138.08	580.129	1029	783.473	555.18	988.945	1020.6	580.902	1052.57	1035.51	550.318	1018.73	1041.35	468.99
1021.31	594.98	1040.81	805.414	499.361	995.771	937.035	577.199	1059.62	1156.29	501.251	1026.93	938.007	504.027	982.487	902.619	585.387	1024.72	970.364	563.172	1028.43	1001.97	485.909	832.848	1153.36	477.787	981.934	850.824	533.252	972.441	915.28	557.029	1044.4	1181.37	496.345	984.797	1138.03	582.899	1030.07	783.922	554.151	987.784	1020.09	580.29	1051.4	1036.57	552.328	1019.57	1041.01	470.1
1020.09	595.731	1041.5	805.211	500.118	995.335	936.062	577.037	1060.11	1156.78	503.159	1025.99	936.531	504.567	982.322	901.358	585.775	1024.42	971.353	561.211	1029.42	1001.06	483.157	834.199	1151.15	476.45	983.358	849.558	533.392	972.579	916.87	554.877	1043.63	1182.22	493.762	986.418	1137.5	585.487	1031.3	784.118	552.808	986.401	1019.23	579.09	1050.21	1037.52	554.463	1020.38	1040.81	471.757
1019.28	596.203	1041.91	805.086	501.034	994.588	933.972	577.235	1060.57	1157.43	505.345	1024.99	935.38	504.924	982.272	900.94	586.033	1023.99	972.52	559.09	1030.45	1000.18	480.205	835.626	1150.29	475.633	983.955	848.303	533.51	972.625	919.859	551.941	1042.81	1182.5	490.995	987.947	1136.82	587.695	1032.64	784.725	551.733	984.677	1018.85	577.997	1048.92	1038.48	556.591	1021.42	1040.9	473.384
1018.1	596.741	1042.31	805.255	501.862	993.589	933.075	577.029	1060.93	1157.98	507.516	1023.64	933.573	505.771	982.273	900.649	586.156	1023.66	973.571	556.726	1031.81	998.901	477.641	837.471	1148.49	474.896	984.522	846.874	533.507	972.808	921.792	549.785	1042.41	1182.82	488.212	989.453	1136.61	589.085	1033.8	785.54	550.497	982.862	1018.36	576.456	1047.4	1038.73	558.67	1022.32	1040.85	474.88
1016.99	596.978	1042.64	805.51	502.719	992.485	932.177	576.537	1061.12	1158.85	509.776	1022.09	932.557	506.399	982.449	900.434	586.489	1023.23	974.743	554.694	1033.42	997.649	475.3	839.114	1143.29	474.359	985.034	845.732	533.666	972.565	924.163	547.808	1042.16	1182.52	485.386	990.976	1135.41	590.858	1035.4	786.309	549.207	981.282	1018.32	574.966	1045.93	1038.81	560.661	1023.16	1040.63	476.692
1016.06	597.156	1043.02	806.18	503.983	990.936	931.181	576.467	1061.36	1159.49	511.883	1020.88	931.229	507.163	982.552	900.119	586.518	1022.48	975.76	552.495	1035.28	996.05	473.154	841.076	1151.97	473.668	985.884	844.917	533.811	972.903	926.391	546.036	1042.28	1182.24	482.707	992.102	1134.54	592.346	1036.47	786.955	547.698	979.773	1017.86	573.45	1044.23	1038.55	562.657	1023.96	1041.24	478.283
1014.91	596.964	1043.45	807.006	504.83	989.368	930.305	576.305	1061.53	1160.68	514.333	1019.28	929.837	508.266	982.915	900.133	586.498	1021.57	976.925	550.2	1036.99	994.633	471.131	842.885	1149.36	474.762	984.963	844.1	534.06	972.883	928.607	544.318	1042.57	1181.9	480.297	993.199	1133.64	593.248	1037.76	787.668	546.12	978.186	1019.26	571.412	1042.49	1038.1	564.179	1024.62	1041.16	479.933
1013.72	596.913	1043.66	807.996	505.868	987.79	929.327	576	1061.55	1161.65	516.637	1017.68	928.81	508.949	983.083	900.145	586.256	1020.64	977.856	548.039	1039.08	992.984	469.077	844.657	1150.29	475.006	985.729	843.604	534.285	972.787	930.748	542.694	1043.18	1181.36	478.072	994.218	1132.62	594.257	1038.79	788.538	544.534	976.676	1019.06	569.677	1041.08	1037.39	565.773	1025.33	1041.88	481.938
1012.96	596.659	1043.87	809.401	507.115	985.99	928.032	575.679	1061.33	1162.97	519.088	1016.43	927.325	510.002	983.51	900.35	585.869	1019.43	978.917	545.661	1040.81	991.197	467.279	846.161	1145.88	472.59	985.542	843.063	534.632	972.593	932.748	540.71	1043.89	1180.47	475.797	995.077	1131.64	594.921	1039.96	789.778	542.843	975.276	1019.25	568.228	1039.65	1036.4	567.08	1025.78	1042.3	484.061
1012.1	596.311	1043.95	811.206	508.266	984.392	926.966	575.427	1061.11	1164.19	521.531	1015.23	926.19	511.044	983.867	900.462	585.316	1018.17	979.781	543.302	1042.53	989.572	465.703	847.702	1141.06	473.06	984.424	842.618	535.088	972.263	935.004	538.669	1045.4	1179.55	473.78	995.85	1130.5	595.458	1040.84	790.913	540.915	973.631	1019.65	566.826	1038.17	1035.34	568.002	1026.19	1043.02	486.211
1011.4	596.043	1043.82	812.868	509.509	982.625	925.769	575.318	1060.7	1165.53	524.249	1014.42	925.346	511.972	984.194	900.133	584.088	1017.06	980.341	540.719	1044.23	987.575	463.956	848.831	1140.48	473.418	983.675	842.547	535.586	971.8	937.073	536.194	1046.79	1178.83	472.264	996.416	1129.38	596.293	1041.75	791.962	538.58	972.09	1020.42	565.202	1036.81	1034.01	568.781	1026.73	1043.66	488.714
1010.38	595.467	1043.77	815.108	511.305	980.718	924.617	575.01	1060.35	1166.83	526.82	1013.75	924.176	513.21	984.435	900.659	583.301	1015.68	980.961	538.182	1045.67	985.589	462.514	849.825	1138.37	473.515	983.455	842.918	536.306	971.301	938.517	533.789	1048.98	1177.65	470.458	997.02	1128.31	596.839	1042.61	792.837	536.363	970.688	1021.28	563.314	1035.43	1032.78	569.2	1027.5	1044.36	491.155
1009.63	595.156	1043.51	817.307	513.006	978.77	923.229	574.564	1060.05	1168.22	529.094	1013.28	923.54	514.02	984.547	901.164	582.421	1014.33	981.343	535.774	1047.2	983.368	461.221	850.698	1135.45	474.003	983.309	843.268	537.159	970.696	940.242	531.009	1051.32	1176.34	468.866	997.545	1127.15	597.468	1043.24	793.491	533.988	969.729	1022.43	561.576	1034.25	1031.5	569.745	1028.19	1045.05	493.489
1009.26	594.91	1043.25	819.5	515.234	976.776	921.907	574.108	1059.77	1169.77	531.597	1012.89	922.663	515.521	984.679	900.905	581.104	1013.22	981.306	533.183	1048.51	981.305	459.841	851.372	1134.63	474.393	982.723	843.76	538.02	970.009	941.449	528.29	1053.85	1175.26	467.806	997.978	1125.82	597.924	1043.8	794.212	531.602	968.591	1023.81	559.53	1033.53	1030.24	569.886	1029.27	1045.77	496.33
1008.41	594.099	1042.95	821.248	517.476	975.184	920.552	573.582	1059.44	1171.16	533.913	1012.65	922.335	516.48	984.416	901.321	580.244	1011.9	980.823	530.663	1049.46	979.08	458.966	851.817	1131.65	474.711	982.23	844.436	538.877	969.016	942.225	525.749	1056.29	1173.81	466.547	998.48	1124.61	598.7	1044.31	794.612	529.072	967.667	1025.19	557.314	1033.07	1028.86	570.275	1030.22	1047.07	499.071
1007.46	593.393	1042.75	823.051	519.896	973.644	919.117	573.05	1058.99	1172.58	536.03	1012.34	921.837	517.839	984.174	901.947	579.433	1010.32	980.437	528.132	1050.51	976.826	458.2	851.999	1131.34	474.392	981.78	845.063	539.808	968.004	942.674	523.173	1058.61	1172.29	465.53	998.935	1123.76	599.173	1044.68	794.693	526.877	966.714	1026.75	555.031	1032.95	1027.68	570.58	1031	1048.17	501.923
1007.23	592.841	1042.34	824.427	521.845	972.391	917.925	572.455	1058.49	1174	538.068	1012.04	921.712	519.112	983.74	902.091	578.415	1009.11	979.476	525.788	1051.38	974.442	457.162	852.268	1127.93	475.005	981.566	845.864	541.131	966.884	942.732	520.815	1060.91	1170.84	464.729	999.291	1122.2	599.394	1044.98	794.943	525.016	966.199	1028.77	552.674	1033.16	1026.31	571.066	1031.94	1049.82	504.887
1006.99	591.952	1041.8	825.665	524.036	971.176	916.449	571.75	1058.08	1175.21	539.789	1012.06	921.182	520.627	983.35	902.947	577.235	1007.73	978.611	523.558	1052.04	971.937	456.7	852.359	1127.66	475.156	980.694	846.849	542.817	965.695	942.713	518.86	1063.17	1169.2	463.916	999.718	1120.88	599.466	1045.09	794.686	523.597	965.371	1030.27	550.273	1033.67	1024.89	571.122	1032.74	1051.15	508.115
1006.78	591.151	1041.04	826.554	526.218	970.351	915.35	570.993	1057.57	1176.6	541.697	1012.17	921.209	521.949	982.778	903.899	576.175	1006.09	977.074	521.349	1052.67	969.497	456.131	852.5	1124.87	475.102	980.378	847.553	544.358	964.612	942.588	516.587	1065.1	1167.43	463.119	1000.02	1119.8	599.902	1045.25	794.104	522.564	965.198	1032.02	548.037	1034.36	1023.64	571.251	1033.34	1052.6	511.065
1006.43	589.942	1040.4	826.73	527.961	969.789	914.077	570.099	1056.9	1177.83	543.819	1012.48	921.083	523.701	982.025	905.331	574.84	1004.6	975.247	519.436	1053.2	967.453	456.004	852.615	1124.24	475.582	979.726	848.224	546.352	963.374	942.005	514.748	1066.71	1165.76	462.451	1000.09	1118.79	600.132	1045.34	793.222	521.809	965.363	1034.18	545.547	1035.04	1022.02	571.003	1034.08	1053.97	514.382
1006.3	589.247	1039.39	826.912	529.571	969.159	912.959	569.253	1056.22	1178.99	545.965	1012.78	921.307	525.305	981.106	906.568	572.742	1003.56	973.654	517.78	1053.38	965.233	455.678	852.805	1121.34	476.098	979.163	849.231	548.561	962.138	941.75	513.011	1068.29	1164.21	461.815	1000.22	1117.66	600.267	1045.26	792.402	521.155	965.919	1036.03	543.167	1036.02	1021.04	571.261	1034.3	1055.02	517.671
1006.16	588.291	1038.41	826.637	530.884	968.85	911.866	568.244	1055.5	1179.99	548.653	1013.09	921.078	527.065	980.542	907.884	570.467	1002.58	971.967	516.208	1053.51	963.019	455.543	852.798	1121.02	476.565	978.513	850.274	550.521	960.916	940.971	511.37	1069.67	1162.36	461.404	1000.36	1116.68	600.458	1045.19	791.149	520.388	967.07	1038.1	540.709	1037.16	1019.71	571.261	1034.4	1056.45	520.264
1005.85	586.835	1037.28	826.287	531.994	968.634	910.911	567.187	1054.55	1180.59	551.475	1013.46	921.578	528.892	979.612	909.667	568.302	1001.7	970.4	515	1053.6	961.102	455.72	852.681	1120.77	476.77	977.429	851.491	552.63	959.594	940.183	509.99	1071.26	1160.72	461.08	1000.23	1115.6	600.489	1044.96	790.125	519.82	968.278	1039.88	538.094	1038.21	1017.03	571.783	1034.61	1057.43	522.955
1006	585.91	1036.08	825.654	532.734	968.62	910.135	566.013	1053.66	1180.78	554.657	1013.89	921.578	530.814	978.522	911.005	565.565	1001.45	968.344	513.681	1053.57	958.924	455.65	852.602	1117.96	477.818	976.914	853.383	555.174	958.129	939.331	508.805	1072.4	1159.11	460.853	1000.16	1115	600.331	1044.75	788.918	518.846	970.094	1041.69	535.277	1039.18	1015.2	571.592	1034.41	1058.47	525.204
1005.69	584.922	1034.82	824.933	533.232	968.757	909.323	564.659	1052.54	1181.03	557.989	1014.16	922.287	532.416	977.202	912.871	563.233	1001.21	966.199	512.557	1053.57	957.174	455.858	852.495	1117.35	478.327	976.198	854.647	557.025	957.25	938.514	507.755	1073.75	1157.32	460.616	1000.01	1114.14	600.283	1044.51	787.629	517.953	972.112	1042.98	532.465	1040.74	1013.95	571.427	1033.93	1059.74	527.427
1004.73	583.647	1033.85	824.164	533.614	969.186	908.598	563.183	1051.29	1180.58	561.253	1014.41	922.198	534.863	976.209	914.873	561.163	1001.18	964.247	511.484	1053.55	955.462	456.15	852.346	1117.08	479.023	975.399	856.356	559.062	956.618	937.539	506.841	1074.68	1155.65	460.535	999.805	1112.92	599.984	1044.23	786.691	517.483	974.291	1044.21	529.848	1042.03	1012.39	571.148	1033.52	1060.43	529.534
1004.58	582.65	1032.51	823.027	533.719	970.44	908.212	561.781	1050.02	1179.94	564.228	1014.54	922.962	536.733	974.518	911.875	554.948	1003.33	962.189	510.387	1053.62	953.681	456.648	852.059	1115.89	480.165	974.296	858.044	561.105	956.37	936.457	506.008	1075.95	1153.68	460.445	999.608	1112.04	599.588	1043.83	785.228	516.989	976.521	1045.15	526.871	1043.38	1010.58	570.51	1033.13	1061.31	531.775
1000.81	580.003	1032.89	822.317	533.96	971.749	907.8	560.276	1048.65	1178.94	566.963	1014.7	923.213	539.068	973.179	913.009	553.273	1003.34	960.186	509.344	1053.79	952.024	457.319	851.538	1107.44	480.626	973.526	860.044	563.323	956.339	935.288	505.474	1077.05	1152.19	460.541	999.373	1111.88	599.698	1043.24	784.101	516.575	978.61	1045.83	524.086	1044.87	1009.56	569.899	1032.76	1061.99	534.078
1003.99	580.797	1030.01	821.298	534.032	973.812	907.333	558.424	1047.3	1177.81	568.95	1014.91	924.233	541.124	971.396	916.996	554.578	1002.68	958.08	508.423	1054.13	950.585	458.081	851.161	1116.8	482.304	972.943	861.976	565.826	956.616	934.258	504.982	1077.93	1150.44	460.751	999.231	1111.76	599.488	1042.87	782.759	516.279	980.604	1046.23	521.682	1046.19	1008.13	568.826	1032.36	1062.08	536.367
1004.26	580.051	1028.84	820.344	533.924	976.117	907.1	556.888	1045.79	1176.55	571.027	1015.22	924.847	543.765	969.852	917.583	553.187	1003.32	956.053	507.315	1054.61	949.296	458.743	850.636	1116.34	483.356	971.561	863.65	568.718	957.044	933.127	504.46	1079.06	1148.96	460.968	998.917	1111.29	599.103	1042.4	781.425	516.304	982.54	1046.23	519.239	1047.63	1004.93	566.606	1033.61	1062.47	538.958
1004.04	578.94	1027.59	819.612	534.07	978.55	907.182	555.336	1044.33	1174.95	572.595	1015.9	926.323	546.131	967.905	920.342	551.664	1003.69	953.993	506.169	1055.15	948.254	460.044	849.992	1116.14	484.861	969.947	865.118	571.77	957.747	932.124	503.956	1079.75	1147.51	461.386	998.584	1110.74	598.213	1041.78	780.025	516.334	984.233	1046.15	516.669	1049.24	1004.11	565.598	1033.23	1062.26	541.712
1005.22	577.576	1026.42	818.829	533.848	980.972	907.001	553.611	1043.03	1173.45	573.776	1016.74	927.626	548.964	966.083	921.789	550.267	1004.17	952.042	505.391	1055.67	947.425	461.264	849.392	1116.24	486.248	968.496	866.452	574.705	958.766	930.792	503.589	1080.29	1145.8	461.498	998.042	1110.62	597.687	1040.85	779.043	516.885	985.806	1046.07	514.711	1050.48	1003.16	564.58	1033.17	1062	544.621
1006.65	576.138	1025.31	818.079	533.595	983.376	907.414	551.952	1041.73	1172.2	574.88	1017.67	929.617	552.098	964.153	922.184	547.662	1004.86	950.169	504.62	1056.2	946.548	462.588	848.783	1115.83	487.506	966.804	867.194	577.777	960.283	929.593	503.378	1080.8	1144.17	461.984	997.501	1110.59	596.961	1039.91	777.603	517.373	987.144	1045.51	512.478	1051.92	1002.58	563.558	1032.85	1061.58	547.765
1008.5	574.065	1024.39	817.422	533.549	985.393	907.834	550.264	1040.43	1170.86	576.069	1018.63	931.32	555.741	962.331	922.554	545.468	1005.48	948.379	503.753	1056.75	946.033	463.878	848.013	1116.48	489.192	965.349	868.178	580.5	961.613	928.112	502.877	1081.24	1143.08	462.258	996.766	1110.21	595.904	1038.72	776.712	518.049	988.144	1045.09	510.205	1053.32	1002.08	562.308	1032.47	1060.99	550.936
1010.12	571.208	1023.56	816.766	533.588	987.043	908.486	548.868	1039.25	1169.61	577.378	1019.42	933.543	559.189	960.708	923.378	543.539	1005.87	946.399	503.007	1057.3	945.546	465.399	847.265	1116.26	491.062	963.483	868.271	583.075	963.225	927.14	502.618	1081.45	1141.6	462.956	995.858	1110.19	595.049	1037.29	775.741	518.875	989.254	1044.53	508.256	1054.56	1001.76	561.082	1031.97	1060.2	554.071
1010.77	565.774	1023.95	816.149	533.607	988.86	909.183	547.324	1038.09	1168.5	578.702	1020.19	934.878	563.137	959.24	922.936	540.587	1006.28	944.722	502.565	1057.78	945.19	466.685	846.605	1116.88	492.303	962.301	868.879	585.504	964.747	925.635	502.328	1081.6	1140.45	463.506	995.054	1107.61	591.962	1036.87	774.948	519.529	989.951	1043.72	506.216	1055.72	1001.83	559.878	1031.41	1059.59	557.359
1014.83	564.607	1022.37	815.348	533.619	990.237	910.208	545.637	1036.99	1167.15	579.74	1021.18	936.554	567.004	957.781	923.029	537.891	1006.45	943.052	502.054	1058.19	944.803	468.203	845.926	1116.49	493.918	960.646	868.877	587.73	966.235	924.433	502.198	1081.6	1139.46	464.058	994.04	1107.53	590.446	1035.08	774.265	520.132	990.692	1043.1	504.348	1056.97	1001.61	558.776	1030.82	1058.54	560.043
1017.78	561.96	1022.04	814.847	533.775	991.247	912.889	542.859	1035.93	1165.91	580.749	1022.34	937.944	570.703	956.624	922.821	535.432	1006.86	941.248	501.612	1058.54	944.7	470.181	845.125	1117.74	495.555	959.209	868.826	589.489	967.577	923.146	501.825	1081.47	1138.55	464.623	992.866	1109.77	590.702	1032.62	773.82	520.875	991.44	1042.19	502.688	1058.2	1001.61	557.41	1029.92	1057.49	562.548
1019.9	558.546	1022.04	814.671	533.599	992.065	914.702	540.675	1035.25	1164.51	581.651	1023.36	939.421	574.038	956.182	921.971	533.106	1007.33	939.664	501.386	1058.91	944.529	471.832	844.412	1118.56	497.578	957.82	868.432	591.228	968.597	921.862	501.712	1081.31	1137.84	465.287	991.621	1109.13	588.912	1031.28	773.342	521.833	991.696	1041.38	501.186	1059.4	1001.94	556.172	1029.17	1056.44	564.881
1023.01	555.822	1022.15	814.545	533.372	992.626	916.511	538.246	1034.42	1162.63	582.878	1024.63	940.84	576.701	956.125	921.344	530.576	1008.09	938.151	500.815	1059.22	944.352	473.598	843.683	1118.99	498.654	956.519	868.027	592.99	969.625	920.573	501.578	1081.06	1136.19	466.644	990.108	1109.6	587.732	1029.77	773.342	523.008	991.677	1040.67	500.195	1060.61	1001.92	554.765	1027.95	1055.25	567.013
1025.85	553.217	1022.44	814.711	532.762	992.865	918.677	535.636	1033.82	1161.66	583.269	1025.52	942.226	578.818	956.618	921.048	529.184	1008.69	936.75	500.849	1059.54	944.465	475.512	842.561	1121.36	500.78	954.934	867.455	594.819	970.255	919.572	501.352	1080.75	1135.54	467.81	988.582	1106.35	584.091	1029.96	773.334	524.042	991.469	1039.45	498.764	1061.85	1002.42	553.436	1026.86	1053.92	568.877
1027.61	550.282	1023.27	814.924	531.732	992.944	921.129	533.086	1033.26	1160.37	583.77	1026.28	943.241	580.124	957.326	920.275	527.358	1009.49	935.363	500.625	1059.72	944.719	477.514	841.478	1122.04	502.378	953.942	866.482	596.474	970.781	918.206	501.459	1080.52	1134.92	468.679	987.182	1108.99	585.051	1027.48	773.367	525.508	991.021	1038.57	498.184	1062.99	1002.46	552.165	1025.31	1052.61	570.596
1030.13	548.606	1024.04	815.434	530.464	992.633	923.777	530.375	1032.87	1159.16	584.041	1026.75	944.15	582.026	958.196	920.373	526.072	1010.11	934.259	500.711	1059.96	945.278	479.675	840.406	1123.54	504.147	952.84	865.57	598.25	971.393	917.07	501.64	1080.12	1134.18	469.538	985.551	1109.46	583.856	1026.42	773.776	526.955	990.346	1037.4	497.744	1064.09	1002.75	550.346	1023.76	1051.04	572.172
1032.28	546.815	1025.25	816.287	529.11	992.054	926.281	527.811	1032.85	1157.75	584.304	1027.19	944.497	583.746	959.365	919.237	524.369	1010.93	933.226	500.784	1060.12	945.886	482.075	839.312	1125.65	506.235	951.705	864.581	599.896	971.768	916.3	501.559	1079.58	1133.68	470.379	984.04	1107.55	580.721	1026.28	774.268	528.548	989.1	1036.02	497.139	1065.14	1003.66	548.084	1021.53	1049.79	573.268
1034.27	545.345	1026.51	817.444	527.554	991.175	928.864	524.911	1033.11	1156.47	584.518	1027.63	944.911	585.075	960.413	918.309	523.105	1011.85	932.219	500.91	1060.25	946.897	484.646	838.291	1127.94	508.069	950.923	863.618	601.476	972.374	915.389	501.647	1078.93	1132.92	471.59	982.372	1108.87	579.578	1025.2	774.847	530.073	987.565	1034.89	496.715	1066.07	1003.77	546.718	1019.4	1048.53	574.481
1035.95	543.683	1027.83	818.709	525.901	989.855	931.192	522.881	1033.92	1155.16	584.567	1027.79	945.222	586.698	961.375	917.238	521.849	1012.69	931.358	501.163	1060.22	946.745	488.08	837.93	1129.97	510.166	950.379	862.319	602.973	973.026	914.486	501.844	1078.37	1132.17	472.793	980.791	1112.56	579.657	1023.08	775.584	531.828	985.864	1033.6	496.284	1066.93	1004.1	545.265	1017.32	1047.19	575.673
1037.78	542.179	1029.1	820.281	524.418	988.172	933.344	521.163	1035	1153.77	584.659	1027.93	945.506	589.077	962.555	916.52	521.013	1013.39	930.688	501.554	1060.11	948.039	491.355	837.257	1132.08	512.06	950.475	860.895	604.273	973.615	913.996	501.971	1077.76	1131.55	474.08	979.247	1114.69	577.722	1022.37	776.436	533.444	984.035	1032.21	496.026	1067.62	1004.62	543.652	1015.11	1046.16	576.346
1038.8	539.855	1030.36	821.872	522.793	986.001	935.718	519.582	1036.26	1152.58	584.263	1028.1	945.623	591.353	963.809	915.885	520.245	1013.99	930.263	502.044	1059.87	949.543	494.634	836.928	1134.34	513.834	950.906	859.698	605.795	973.983	913.7	502.142	1076.83	1130.9	475.73	977.398	1117.02	575.451	1021.57	777.773	535.282	982.017	1030.95	495.945	1068.19	1005.51	542.006	1012.89	1044.76	577.349
1040.37	537.741	1031.31	823.58	521.106	983.628	937.935	518.231	1037.54	1151.45	583.964	1028.25	945.524	593.846	964.994	914.85	519.317	1014.63	930.025	502.579	1059.41	951.378	498.365	836.534	1137.3	516.497	951.368	858.752	606.642	974.576	913.295	502.717	1075.88	1130.27	477.607	975.94	1116.81	570.745	1022.34	778.939	537.171	980.061	1029.7	495.871	1068.69	1004.62	537.908	1011.83	1043.82	577.803
1041.06	534.77	1032.44	825.157	519.47	981.092	940.037	516.621	1038.89	1150.1	583.453	1028.26	945.44	596.672	966.106	913.608	518.331	1015.33	929.779	503.444	1058.81	953.673	502.122	836.183	1140.08	519.071	952.542	857.445	607.303	975.086	912.889	503.298	1075.07	1129.65	479.348	974.254	1121.93	569.574	1021.19	780.526	539.135	977.813	1028.23	495.57	1069.07	1007.68	537.747	1009.49	1042.54	578.461
1042.31	532.203	1033.11	827.1	517.664	978.258	941.955	515.025	1040.29	1148.85	582.719	1028.44	943.641	600.456	968.032	912.597	517.87	1016.07	929.744	504.283	1058	955.676	505.608	835.828	1141.58	520.767	953.45	856.073	607.395	975.562	912.966	503.761	1073.82	1129.66	481.263	972.776	1124.8	566.762	1021.3	782.629	541.451	975.702	1026.79	495.779	1069.31	1009.42	535.665	1008.23	1041.69	578.399
1042.8	528.923	1033.88	829.046	515.585	975.116	943.752	513.221	1041.61	1147.95	582.053	1028.35	943.521	603.379	969.059	912.174	517.608	1016.49	929.888	505.011	1056.66	958.168	509.38	835.589	1143.58	522.573	954.552	854.954	607.514	975.765	913.22	504.45	1072.66	1129.53	483.444	971.226	1126.78	563.542	1021.72	784.598	543.979	973.444	1025.75	495.678	1069.44	1011.38	534.065	1007.31	1040.59	578.621
1043.13	525.771	1034.66	831.041	513.592	971.75	945.153	511.169	1042.92	1147.17	581.284	1028.22	943.282	606.081	969.937	911.07	517.022	1017.09	930.039	506.03	1055.57	960.596	512.544	835.417	1145.06	524.248	956.342	853.683	607.375	975.758	913.251	505.149	1071.19	1129.92	485.893	969.75	1127.09	559.446	1023.4	786.551	546.542	971.151	1024.22	496.008	1069.4	1013.42	532.268	1006.62	1039.55	578.334
1043.41	523.05	1035.45	833.192	511.42	968.393	946.168	508.946	1044.35	1146.26	580.281	1027.97	942.199	608.799	971.184	909.874	516.799	1017.66	930.268	507.214	1053.94	962.639	515.277	835.369	1146.58	526.666	957.506	852.664	606.766	975.933	913.52	506.394	1070	1130.68	488.351	968.349	1131.04	558.874	1023.35	788.514	549.611	969.26	1022.88	495.88	1069.35	1015.66	530.861	1006.16	1038.69	577.585
1043.29	520.32	1036.43	834.963	509.048	965.169	946.775	506.464	1045.65	1145.84	579.451	1027.53	941.052	611.113	972.57	908.459	516.478	1017.99	930.473	508.39	1052.54	964.822	518.027	835.209	1147.74	528.511	959.22	851.681	605.969	975.868	914.039	507.399	1068.28	1131.99	490.944	967.101	1133.19	556.204	1024.31	789.581	552.025	967.809	1021.51	496.244	1069.17	1017.99	529.531	1006.11	1038.04	577.212
1043.29	518.587	1037.59	836.128	506.883	962.029	947.074	503.896	1047.09	1145.15	578.447	1027.13	939.908	613.293	974.051	907.632	516.527	1018.14	930.723	509.443	1050.81	966.504	520.276	835.304	1148.61	530.471	960.897	850.911	605.224	976.003	914.547	508.558	1067.02	1133.16	493.819	965.998	1134.69	554.393	1025.67	791.082	554.826	966.655	1020.37	496.574	1068.89	1020.31	528.604	1006.29	1037.4	576.375
1043.68	517.368	1038.37	836.893	504.725	959.747	947.201	501.38	1048.35	1144.51	577.173	1026.59	938.278	614.972	975.837	906.696	516.421	1018.16	930.799	510.743	1049.06	967.931	522.46	835.501	1149.31	532.42	962.469	850.166	604.373	976.128	914.887	509.794	1065.29	1134.89	496.864	965.139	1133.95	551.317	1028.34	791.811	557.276	965.574	1019.04	496.826	1068.64	1022.47	527.779	1006.99	1036.77	575.464
1042.74	515.741	1039.13	837.607	502.931	957.905	946.881	498.958	1049.9	1141.82	574.299	1027.22	936.799	616.449	977.644	905.484	516.489	1018.1	930.925	511.833	1047.5	969.15	524.503	835.604	1149.53	534.598	963.923	849.348	603.442	976.34	915.364	511.566	1063.88	1136.94	499.698	964.468	1137.23	550.793	1028.45	792.253	559.732	964.684	1017.76	497.181	1068.43	1024.66	527.109	1007.82	1036.54	574.38
1042.42	515.073	1039.82	838.05	501.17	956.744	946.437	496.446	1051.37	1141.49	573.021	1026.44	935.223	617.384	979.305	904.549	516.622	1017.97	931.487	513.115	1045.51	970.378	526.101	835.556	1149.89	536.931	965.122	848.773	602.619	976.455	916.144	512.913	1062.18	1139.03	502.574	964.148	1136.12	547.725	1030.85	792.302	562.172	964.137	1016.85	497.543	1067.79	1027.03	526.768	1008.36	1036.43	573.31
1041.44	514.026	1040.61	838.095	499.483	955.573	945.663	494.261	1052.68	1141.45	571.74	1025.69	933.642	617.932	980.634	903.718	516.731	1017.89	931.727	514.359	1043.69	970.969	527.854	835.455	1144.66	535.465	966.213	848.098	601.787	976.564	916.693	514.853	1060.81	1141.26	505.185	964.124	1139.33	547.401	1030.38	791.922	564.313	963.844	1015.42	497.933	1067.27	1029.2	526.585	1009.24	1036.21	571.971
1040.99	513.584	1041.1	838.224	497.999	955.049	944.895	492.093	1054.07	1141.49	570.348	1024.72	931.834	618.758	981.842	902.657	516.851	1017.77	932.362	515.71	1041.83	971.09	529.6	835.53	1141.02	539.317	966.675	847.542	601.078	976.5	917.31	516.673	1059.17	1143.17	507.853	964.324	1139.28	544.624	1031.42	791.346	566.1	963.777	1014.6	498.226	1066.91	1030.68	525.802	1010.2	1036.23	570.752
1040.51	513.04	1041.58	837.728	496.885	954.638	943.954	490.605	1055.14	1141.43	568.645	1023.95	930.206	619.164	982.557	901.838	516.999	1017.46	933.031	516.717	1039.89	971.418	531.161	835.757	1146.19	540.152	968.3	847.066	600.478	976.406	918.365	518.586	1057.63	1144.94	509.781	965.037	1139.61	542.087	1032.18	790.7	567.876	963.94	1013.4	498.858	1066.35	1032.5	525.178	1011.01	1036.56	569.066
1040.15	512.562	1042.06	837.028	496.076	954.508	942.855	488.862	1056.3	1141.68	567.18	1022.83	928.26	619.392	982.918	901.282	517.108	1017.37	933.716	518.103	1037.99	971.664	533.373	835.984	1142.91	541.205	969.968	846.675	599.929	976.281	919.538	520.764	1056.07	1146.65	511.814	966.058	1140.44	539.837	1032.69	789.511	569.048	964.474	1012.74	499.311	1065.58	1033.91	524.232	1011.91	1036.74	567.677
1039.72	512.031	1042.56	836.28	495.44	954.694	941.776	487.532	1057.2	1141.99	565.62	1021.81	926.393	619.647	983.178	900.514	517.684	1017.3	934.759	519.605	1036.26	971.55	535.096	836.271	1139.65	543.687	970.324	846.364	599.416	976.048	920.882	523.275	1054.55	1148.11	513.443	967.481	1140.19	536.785	1033.46	788.508	570.441	965.146	1011.71	499.827	1064.91	1034.88	522.962	1012.75	1037.4	565.803
1038.57	510.971	1043.39	835.254	494.852	955.316	940.878	486.278	1058.15	1142.04	563.996	1020.67	925.019	619.773	983.128	899.636	518.09	1017.04	935.897	521.11	1034.5	971.315	537.421	836.72	1137.79	545.409	971.48	846.233	599.066	975.726	922.78	525.772	1052.93	1149.62	514.912	969.352	1139.81	534.159	1034.3	787.398	571.652	966.362	1010.95	500.497	1064.27	1036.69	522.336	1012.32	1038.02	563.989
1037.99	510.429	1043.92	834.075	494.18	956.292	939.745	485.32	1058.98	1142.97	561.695	1019.36	923.156	619.891	983.26	899.806	518.61	1016.78	937.204	522.56	1032.63	970.422	539.664	837.501	1137.27	546.038	972.656	846.136	598.625	975.3	924.486	528.811	1051.85	1151.18	516.618	971.336	1139.75	532.25	1035.19	786.13	572.748	967.814	1010.18	501.339	1063.4	1037.72	520.898	1012.8	1038.68	562.194
1036.84	509.311	1044.59	832.734	493.314	957.991	938.526	484.546	1059.73	1143.4	559.475	1018.08	921.696	619.568	983.162	899.239	519.198	1016.47	938.673	524.503	1031.15	969.502	542.151	838.124	1136.92	547.08	973.482	846.178	598.06	974.712	926.345	531.655	1050.4	1152.49	518.355	973.312	1134.07	526.214	1038.25	784.926	573.785	969.635	1009.78	502.232	1062.39	1038.03	519.262	1013.28	1039.64	560.337
1036.32	508.861	1045.3	831.768	492.752	960.166	937.45	483.851	1060.52	1143.96	557.371	1016.51	920.026	619.259	983.347	899.249	520.372	1015.8	940.339	526.213	1029.53	968.506	544.561	839.325	1135.17	548.091	974.507	846.497	597.616	973.899	928.535	534.404	1049.43	1153.52	520.115	975.145	1137.71	528.572	1037.8	783.734	574.71	971.959	1009.18	503.067	1061.37	1038.18	517.778	1013.78	1040.51	558.09
1035.5	508.285	1046.1	830.492	492.042	962.616	936.151	483.228	1061.38	1144.89	554.963	1015.04	918.417	619.046	983.644	898.953	520.959	1015.14	942.17	528.337	1028.26	967.681	547.068	840.706	1134.25	548.903	975.759	846.769	597.111	973.054	930.78	537.337	1048.59	1154.47	522.276	976.91	1137.33	528.024	1038.81	782.595	575.368	974.545	1009.06	504.305	1060.13	1037.91	516.554	1014.48	1041.54	555.993
1034.4	507.853	1046.86	829.134	491.685	965.259	935.123	482.847	1061.95	1146.14	552.656	1013.65	916.997	618.37	983.773	899.316	522.024	1014.07	943.906	530.863	1027.33	966.782	548.962	842.088	1133.26	549.329	976.792	847.371	596.684	972.091	932.705	540.008	1048.16	1154.71	524.834	978.474	1135.84	526.869	1039.95	781.247	575.726	977.112	1008.76	505.428	1058.81	1037.34	515.634	1015.37	1042.68	553.68
1033.83	507.667	1047.21	827.844	491.108	968.066	933.882	482.659	1062.51	1147.39	549.837	1012.33	915.325	618.393	984.13	899.342	523.514	1012.83	945.904	533.3	1026.49	966.031	550.988	843.657	1131.48	550.659	977.784	846.213	594.227	972.398	934.694	542.61	1048.09	1155.29	527.542	980.034	1135.1	526.573	1040.78	779.762	575.702	979.592	1008.65	506.596	1057.39	1036.86	515.033	1016.34	1043.74	551.379
1032.84	507.493	1047.81	826.593	490.874	970.848	932.656	482.63	1062.98	1149.06	547.461	1011.21	913.996	617.836	984.392	899.376	524.589	1011.42	947.842	535.731	1026.05	964.919	552.818	845.301	1130.37	550.925	978.68	846.873	593.283	971.257	936.624	545.075	1048.1	1155.07	530.527	981.449	1134.19	526.227	1041.77	778.632	575.724	981.824	1008.58	507.979	1056.04	1036.2	514.539	1017.98	1045.16	548.968
1031.13	506.836	1048.52	825.415	491.094	973.56	931.385	482.504	1063.41	1150.39	544.789	1010.52	912.656	617.322	984.539	899.915	526.365	1009.86	949.88	537.978	1026.12	963.552	554.772	846.611	1129.75	551.569	979.375	847.726	592.608	969.904	938.437	547.272	1048.64	1154.81	533.567	982.647	1133.36	525.995	1042.55	776.933	575.312	983.9	1008.47	509.169	1054.65	1035.48	514.092	1019.25	1046.22	546.139
1029.98	507.003	1049.19	824.298	491.354	976.001	930.324	482.665	1063.75	1151.91	542.378	1010.12	911.384	616.935	984.596	897.779	527.381	1008.7	951.947	540.03	1026.48	962.119	556.546	847.718	1128.79	552.023	980.265	850.172	592.731	967.072	940.328	549.536	1049.36	1154.05	536.767	983.73	1131.68	524.819	1043.57	775.809	575.045	985.777	1008.69	510.607	1053.12	1034.79	513.692	1020.79	1047.42	543.577
1029.27	507.127	1049.5	823.264	491.785	978.468	928.815	482.9	1064.05	1153.42	540.195	1009.88	910.004	616.451	984.533	898.696	529.071	1006.94	953.989	541.818	1027.39	960.944	558.21	848.725	1125.73	553.59	981.218	850.845	591.199	965.973	942.044	551.97	1050.5	1153.44	539.935	984.779	1130.8	524.486	1044.24	774.185	574.809	987.415	1009.1	512.105	1051.95	1034.09	513.441	1021.82	1048.46	540.945
1028.06	507.652	1049.77	821.896	492.243	980.713	927.733	482.983	1064.27	1154.61	537.934	1010.15	908.97	616.025	984.369	898.805	530.265	1005.21	955.815	543.363	1028.52	959.677	559.599	849.345	1124.87	553.787	981.546	851.883	589.766	964.609	943.678	554.259	1051.7	1152.26	542.604	985.66	1129.6	523.78	1044.95	772.716	574.393	988.726	1009.99	513.865	1050.38	1033.49	512.986	1023.03	1049.49	538.561
1027.31	508.112	1049.89	821.184	492.826	982.912	926.355	483.055	1064.44	1156.03	536.276	1010.36	908.038	615.519	984.069	899.482	531.674	1003.54	957.584	544.718	1029.87	958.116	560.759	849.703	1123.59	553.749	981.857	853.055	587.914	963.359	944.728	557.103	1053.25	1151.33	545.427	986.456	1128.24	523.076	1045.78	771.338	573.795	989.968	1010.73	515.559	1049.08	1032.19	512.202	1024.19	1050.33	536.139
1026.25	508.657	1050.06	820.195	494.102	984.985	925.188	483.097	1064.53	1157.12	534.749	1010.81	907.307	614.848	983.667	900.035	532.701	1002.03	959.607	546.303	1031.04	956.446	561.984	849.81	1122.05	554.301	981.594	854.299	585.826	962.331	945.763	559.71	1054.86	1150.39	547.831	987.253	1127.18	522.523	1046.42	769.817	573.087	990.8	1011.85	517.455	1047.65	1031.69	511.902	1025.23	1051.29	533.985
1025.42	509.211	1050.08	819.752	495.006	986.875	923.919	483.234	1064.46	1158.22	533.536	1011.5	906.289	613.976	982.91	900.983	533.813	1000.51	961.24	547.736	1032.54	954.791	563.074	849.799	1120.78	554.424	981.548	855.642	583.744	961.252	946.201	562.525	1056.55	1149.16	549.886	988.131	1125.57	521.881	1047	768.778	572.573	991.286	1013	519.705	1046.22	1030.52	511.331	1026.49	1052.34	531.805
1024.42	509.687	1050.12	819.058	496.208	988.665	922.728	483.328	1064.38	1159.17	532.224	1012.22	905.837	613.045	982.54	901.962	534.975	999.075	962.617	549.25	1034.21	953.272	563.833	849.74	1119.97	554.526	981.39	857.568	581.985	960.125	947.196	565.417	1058.05	1148.1	551.492	989.227	1124.38	521.803	1047.48	767.126	571.729	991.63	1014.32	521.748	1045.2	1029.91	511.048	1027.08	1053.19	529.624
1023.77	510.497	1049.94	818.866	497.453	990.14	921.607	483.297	1064.06	1160.34	531.012	1013.23	905.607	612.243	981.506	903.265	536.323	998.075	964.155	551.001	1035.76	951.85	564.7	849.627	1119.09	554.635	981.073	859.311	579.797	959.073	947.317	568.142	1059.41	1146.91	553.078	990.103	1123.35	521.888	1047.8	766.217	571.141	991.615	1016.26	524.418	1044.03	1028.86	510.785	1028.14	1054.06	527.327
1023.15	511.28	1049.65	818.61	498.861	991.456	920.606	483.344	1063.77	1161.55	529.549	1014.11	905.493	611.204	980.594	904.787	537.658	997.088	965.314	552.773	1037.28	950.24	565.531	849.589	1117.93	554.489	980.984	860.907	577.615	958.493	946.806	570.603	1061.11	1145.64	554.414	991.177	1122.22	522.004	1048.23	765.53	570.361	991.684	1018.14	526.713	1043.23	1027.7	510.529	1028.84	1054.99	524.867
1022.55	512.08	1049.44	818.872	500.662	992.12	919.419	483.556	1063.33	1162.81	527.718	1015.05	905.792	610.057	979.491	905.96	538.854	996.633	966.052	554.744	1039	948.789	566.009	849.484	1117.47	554.639	980.793	862.838	575.335	958.148	946.694	572.722	1062.54	1144.73	555.648	992.222	1121.07	522.068	1048.5	764.97	569.324	991.339	1020	529.03	1042.64	1026.71	510.435	1029.25	1055.59	522.105
1022.54	513.576	1048.91	819.031	502.399	992.724	918.307	483.513	1062.86	1163.84	525.285	1016.06	906.027	609.055	978.137	907.639	540.386	996.47	966.634	557.37	1040.8	947.77	566.946	849.176	1116.39	554.45	980.458	865.062	572.944	957.85	946.052	574.828	1064.04	1143.59	556.661	993.361	1119.39	521.978	1048.89	764.361	567.875	990.711	1021.83	531.244	1042.18	1025.79	510.351	1029.6	1055.91	519.037
1022.27	514.282	1048.42	819.191	504.403	992.687	917.287	483.561	1062.47	1164.78	522.69	1016.82	906.439	607.821	976.944	911.986	542.436	995.875	967.172	559.91	1042.53	946.669	567.451	849.071	1115.14	554.811	979.974	866.994	570.881	957.808	945.176	576.743	1065.27	1142.28	557.515	994.314	1118.46	522.423	1049.04	764.298	566.588	990.016	1023.97	533.733	1042.06	1024.7	510.453	1030.06	1056.18	516.163
1022.57	515.716	1047.46	819.738	506.055	992.227	916.208	483.646	1061.96	1165.28	519.499	1017.52	906.938	606.544	975.417	913.59	543.393	996.165	967.354	562.517	1044.22	945.523	568.042	848.874	1113.66	554.699	979.521	868.629	568.433	958.18	944.556	578.528	1066.63	1140.97	558.017	995.321	1117.21	522.873	1049.14	764.231	565.101	989.17	1025.62	535.899	1042.23	1023.8	510.898	1030.54	1056.18	512.631
1022.51	516.786	1046.45	820.593	508.461	991.333	915.188	483.764	1061.4	1165.67	516.231	1018.06	907.436	604.877	973.968	915.964	545.234	996.337	967.132	565.116	1045.46	943.957	568.056	848.77	1113.13	554.588	978.962	870.258	565.964	958.632	943.655	580.09	1067.79	1139.96	558.795	995.991	1116.22	523.276	1049.3	764.214	563.425	987.973	1027.61	538.268	1042.39	1022.74	511.221	1031.06	1055.88	509.107
1022.66	517.788	1045.58	821.388	510.728	989.916	914.246	484.003	1060.82	1165.67	512.828	1018.62	907.924	603.402	972.356	916.988	546.27	996.773	966.816	567.56	1046.72	943.127	568.684	848.485	1112.72	554.955	978.216	871.68	563.425	959.309	942.471	581.774	1068.98	1138.69	559.349	996.549	1115.22	523.947	1049.22	764.703	561.733	986.567	1029.11	540.433	1042.89	1022.08	512.017	1031.09	1055.23	505.354
1023.12	519.047	1044.46	822.314	512.848	988.284	913.283	484.2	1060.24	1167.21	511.052	1017.12	908.64	601.658	970.87	918.729	548.174	997.258	966.288	569.686	1047.96	942.889	569.033	848.125	1111.94	554.492	977.657	872.589	561.156	960.221	940.272	583.719	1069.96	1137.38	559.554	997.133	1114.31	524.597	1049.25	765.171	560.153	985.021	1030.36	542.88	1043.44	1021.24	512.805	1031.27	1054.85	501.896
1023.45	520.244	1043.15	823.472	515.164	986.446	912.209	484.39	1059.47	1166.6	508.34	1017.4	909.085	600.165	969.245	919.777	549.579	998.012	965.66	571.656	1048.75	942.604	569.1	847.617	1111.51	554.477	976.943	873.337	559.071	961.307	939.614	584.695	1070.79	1135.75	560.341	997.693	1113.54	525.553	1049.05	766.14	558.559	983.291	1031.44	545.308	1044.16	1020.89	513.705	1031.18	1054.04	498.079
1024.14	521.606	1041.9	824.721	517.009	984.272	911.34	484.861	1058.85	1165.92	506.362	1017.79	909.913	598.385	967.407	921.003	551.541	998.952	964.554	573.466	1049.51	942.601	569.093	847.176	1111.09	554.389	976.226	873.794	557.186	962.462	938.539	585.598	1071.6	1134.93	560.66	997.745	1113.33	526.692	1048.72	767.078	556.75	981.213	1032.38	547.416	1045.05	1020.16	514.875	1031.25	1053.25	494.748
1024.41	522.276	1040.43	826.218	519.294	981.95	910.593	485.308	1058.25	1164.78	504.634	1018.59	910.795	596.769	965.569	922.051	553.284	999.876	963.359	574.778	1050.15	942.686	568.86	846.846	1110.6	554.276	975.772	873.991	555.269	963.712	937.338	586.608	1072.54	1133.7	560.965	997.788	1112.48	527.522	1048.21	768.386	554.85	979.163	1033.03	550.078	1046.05	1020.08	515.937	1031.09	1052.45	491.608
1024.72	523.228	1039.13	827.808	521.555	979.488	909.968	485.922	1057.32	1163.59	503.571	1019.44	911.688	595.302	963.635	922.889	554.984	1000.99	962.362	575.815	1050.52	942.878	568.545	846.48	1110.38	554.179	975.182	874.045	553.619	964.754	936.351	587.383	1073.23	1132.6	561.13	997.722	1111.99	528.604	1047.63	769.887	552.736	976.98	1033.25	552.097	1046.9	1019.59	517.313	1030.96	1051.44	488.912
1025.44	524.507	1037.58	829.226	523.937	976.842	909.452	486.615	1056.51	1162.25	502.433	1020.48	912.823	593.452	961.597	922.881	557.088	1002.14	960.983	576.771	1050.73	943.268	567.945	845.863	1109.59	553.196	974.465	874.017	551.977	965.474	935.04	588.222	1073.88	1131.33	561.386	997.615	1111.73	529.895	1046.84	771.669	550.214	974.552	1033.32	554.776	1047.99	1019.79	518.756	1030.73	1050.29	486.401
1026.05	525.457	1036.21	830.014	526.47	974.442	908.938	487.423	1055.5	1161.08	501.771	1021.36	914.253	591.69	959.553	921.649	559.196	1003.63	959.62	577.491	1051	944.069	566.97	845.023	1109.49	552.51	973.745	873.681	550.176	966.304	933.51	588.905	1074.66	1130.14	561.488	997.379	1111.77	531.329	1045.72	773.632	547.664	972.157	1033.04	556.97	1048.92	1019.55	520.251	1030.52	1049.42	484.607
1026.36	525.937	1034.76	830.769	529.173	972.406	908.566	488.225	1054.49	1159.71	500.847	1022.17	915.897	589.749	957.359	921.617	561.242	1004.88	958.208	578.002	1051.18	944.716	566.121	844.409	1109.68	551.914	972.825	873.362	548.104	966.882	932.097	589.371	1075.04	1129.19	561.602	997.128	1112.16	533.025	1044.53	775.639	544.923	969.834	1032.97	559.708	1049.67	1019.83	521.899	1030.18	1047.91	483.115
1027.86	527.234	1033.04	831.056	531.742	970.941	908.416	489.402	1053.34	1158.5	500.135	1022.78	917.625	587.429	955.346	922.282	563.401	1005.98	956.619	578.644	1051.3	945.766	564.811	843.632	1109.52	550.79	971.638	872.555	546.034	967.416	930.554	589.791	1075.35	1128.1	561.741	996.926	1112.06	534.095	1043.18	777.454	542.22	967.777	1032.41	562.064	1050.45	1019.86	523.489	1029.72	1046.67	481.6
1028.6	527.803	1031.55	831.28	534.01	969.694	908.414	490.486	1052.03	1157.09	499.11	1023.48	919.436	585.284	953.258	922.784	565.769	1007.01	955.188	579.201	1051.46	946.659	563.417	842.447	1109.57	549.95	970.377	872.049	543.672	967.883	929.155	589.975	1075.53	1126.87	561.804	996.59	1111.95	535.566	1041.72	779.09	539.452	965.763	1032.23	564.963	1051.46	1020.33	525.483	1028.98	1045.98	480.454
1030.57	529.246	1029.56	831.281	536.584	968.743	908.375	491.872	1050.69	1155.78	498.219	1024.2	921.521	582.372	951.713	922.38	567.184	1008.45	953.51	579.862	1051.63	947.349	561.663	840.994	1109.31	548.97	968.92	871.006	541.23	968.32	927.51	590.199	1075.67	1126.15	561.811	996.275	1112.19	536.999	1040.09	780.375	536.886	964.417	1031.38	567.246	1052.44	1020.54	527.372	1028.2	1044.62	479.754
1032.51	530.735	1027.92	830.705	538.842	967.902	908.592	493.249	1049.24	1154.17	497.168	1025.01	923.616	579.502	950.237	922.451	569.024	1009.7	952.03	580.776	1051.91	948.726	559.752	839.263	1109.25	547.789	967.473	870.208	538.771	968.873	926.129	590.269	1075.72	1125.52	561.935	995.772	1111.65	538.962	1038.63	781.569	534.411	963.226	1030.45	569.268	1053.59	1021.04	529.586	1027.02	1043.15	479.103
1035.34	533.096	1026.2	829.964	541.098	967.298	908.951	494.797	1047.8	1152.87	496.596	1025.85	925.517	576.62	949.404	921.63	570.109	1011.13	950.538	581.426	1052.15	949.777	557.637	837.218	1109.45	546.479	966.063	869.091	536.167	969.645	924.217	590.204	1075.9	1124.66	561.775	995.139	1111.41	540.176	1037.14	782.623	532.299	962.247	1029.83	571.071	1054.66	1021.51	532.02	1025.88	1042.03	478.653
1037.75	535.095	1024.89	828.946	542.935	966.846	909.601	496.355	1046.21	1151.37	495.746	1026.9	928.626	572.918	948.404	920.914	571.054	1012.44	949.076	582.321	1052.47	951.167	555.336	834.951	1109.92	545.444	964.542	868.029	533.81	970.58	922.971	590.289	1075.87	1123.99	561.693	994.408	1111.45	541.079	1035.53	783.373	530.362	961.628	1028.93	572.92	1055.98	1022.16	534.382	1024.32	1040.87	478.001
1040.69	537.341	1023.64	827.874	544.497	966.618	910.094	497.767	1044.87	1150.02	495.21	1027.73	931.072	569.771	948.035	920.735	572.339	1013.66	947.342	582.862	1052.9	952.59	552.705	832.538	1109.86	544.357	963.147	867.07	531.685	971.714	921.438	590.463	1075.78	1123.43	561.489	993.593	1111.61	542.146	1033.8	783.738	528.561	961.148	1028.02	574.329	1057.38	1022.76	536.851	1022.71	1039.75	477.862
1040.81	537.738	1024.12	826.638	545.629	966.681	910.765	499.307	1043.53	1148.52	494.578	1028.43	933.376	567.259	948.192	920.196	573.36	1015	945.917	583.478	1053.54	954.293	550.19	830.303	1111.41	543.813	961.517	865.825	529.992	972.778	920.078	590.399	1075.65	1122.93	561.183	992.648	1111.43	542.644	1032.17	783.997	526.551	960.839	1027.22	575.399	1058.57	1023.61	539.332	1021.11	1038.39	477.955
1043.28	540.187	1023.87	825.378	546.57	967.115	911.268	500.584	1042.35	1146.88	493.843	1029.2	935.868	564.629	948.871	919.416	573.843	1016.04	944.404	584.143	1054.02	956.171	547.452	828.464	1112.37	542.685	959.92	863.724	528.087	973.895	918.866	590.415	1075.32	1122.51	560.786	991.597	1112.21	543.286	1030.37	783.975	524.82	960.676	1026.18	576.26	1059.97	1024.67	541.935	1019.39	1037.19	478.248
1049.58	544.29	1022.12	824.075	547.669	968.008	912.314	501.81	1041.19	1145.39	493.323	1029.62	938.122	562.593	949.559	918.85	574.499	1017.36	943.03	584.464	1054.3	958.452	544.691	826.983	1113.03	542.342	958.517	862.18	527.129	974.807	917.274	590.405	1075.12	1122.26	560.412	990.494	1113.09	543.931	1028.43	783.84	523.259	960.819	1025.18	577.156	1061.21	1025.92	544.319	1017.81	1035.9	478.773
1052.12	546.015	1022.33	822.995	548.723	969.196	913.219	503.128	1039.91	1143.88	492.799	1030.25	940.072	560.924	950.78	917.929	574.935	1018.25	941.593	585.019	1054.61	960.355	542.02	825.964	1125.64	543.226	957.502	860.532	526.837	975.443	916.1	590.329	1074.9	1122.14	560.061	989.273	1113.69	544.538	1026.44	783.334	521.54	961.177	1024.39	577.748	1062.15	1027.26	546.979	1016.41	1034.72	479.38
1054.73	547.611	1022.69	821.486	549.605	970.905	914.429	504.438	1038.94	1142.5	492.526	1030.53	941.82	559.352	951.588	917.229	575.434	1019.45	939.312	585.412	1054.85	962.908	539.17	825.539	1122.4	538.274	956.397	858.661	526.703	975.904	914.954	590.197	1074.48	1122.01	559.472	988.051	1115.83	546.192	1024.37	782.732	520.038	962.092	1021.26	579.059	1063	1028.94	549.461	1015.39	1033.18	480.068
1057	548.611	1022.99	820.436	550.583	972.733	915.87	505.945	1037.87	1140.87	492.242	1030.89	943.414	557.546	952.736	916.855	576.46	1020.09	938.209	585.646	1054.97	965.379	536.693	825.311	1125.69	537.821	955.237	856.473	527.198	975.905	913.882	590.044	1073.91	1122.2	558.857	986.566	1117.2	547.24	1022.88	782.164	518.554	963.277	1020.07	579.301	1063.67	1030.54	551.892	1014.46	1032.36	480.991
1059.31	550.227	1023.31	819.065	551.262	974.958	917.519	507.384	1036.82	1139.45	492.062	1031.18	944.877	555.83	953.668	916.049	576.853	1020.93	936.997	585.533	1055.19	967.652	534.001	825.447	1128.37	536.831	953.92	854.214	528.003	975.645	913.125	589.753	1073.44	1122.3	558.095	985.139	1120.16	549.812	1021.12	781.52	516.824	964.711	1018.44	579.741	1064.33	1032.28	554.466	1013.64	1031.37	481.967
1061.53	551.664	1023.54	817.794	551.953	977.312	919.457	509.143	1036.08	1137.81	491.864	1031.41	946.093	553.855	954.54	915.295	577.224	1021.72	935.851	585.505	1055.29	969.964	531.425	825.633	1131.71	535.932	953.123	852.255	529.379	975.178	912.276	589.297	1073.08	1122.56	557.388	983.584	1122.04	551.629	1020.24	780.808	515.283	966.695	1016.68	579.799	1064.65	1034	557.012	1012.91	1030.28	482.915
1063.66	553.369	1023.77	816.649	552.364	979.529	921.578	510.879	1035.4	1136.48	491.819	1031.6	947.153	551.747	955.698	914.359	577.744	1022.13	934.686	585.383	1055.29	972.19	529.103	826.11	1132.97	534.419	952.458	849.927	530.63	974.824	911.614	588.869	1072.72	1122.79	556.618	981.929	1124.99	554.383	1019.38	779.893	513.919	968.873	1015.26	580.031	1065.1	1036.19	559.671	1012.16	1029.77	483.944
1065.56	555.361	1023.98	815.358	552.631	981.757	924.059	512.719	1034.58	1135.17	491.988	1031.69	947.893	549.031	956.811	913.584	578.095	1022.52	933.799	585.226	1055.23	974.186	526.365	826.563	1136.02	533.339	952.457	847.735	532.141	974.534	911.007	588.271	1071.94	1123.07	555.741	980.153	1127.74	556.843	1019.08	779.283	512.823	971.088	1013.66	580.354	1065.3	1038.18	561.987	1011.64	1029.13	485.031
1067.38	557.772	1024.11	814.091	552.66	983.907	926.624	514.811	1033.91	1134.03	492.082	1031.78	948.547	545.913	957.948	912.81	578.469	1022.71	932.702	584.849	1055.16	976.697	523.133	826.768	1138.67	532.664	952.796	845.896	533.644	974.433	910.665	587.662	1071.11	1123.5	554.428	978.254	1130.39	559.504	1018.95	778.448	511.84	973.55	1012.1	580.717	1065.59	1040.17	564.307	1011.07	1028.67	486.069
1069.24	560.344	1024.37	813.009	552.836	985.884	929.344	517.038	1033.39	1132.63	492.051	1032.02	948.75	542.922	959.051	912.011	579.135	1022.76	931.719	584.535	1055.08	977.624	521.035	827.47	1141.32	531.668	953.868	844.184	535.098	974.614	910.147	587.078	1070.18	1123.88	553.427	976.414	1132.18	561.234	1019.33	777.598	510.988	975.945	1010.59	581.113	1065.62	1042.05	566.679	1010.49	1028.42	487.42
1070.27	563.092	1024.96	811.859	553.079	987.558	932.074	519.181	1033.02	1131.64	492.411	1032.08	948.882	539.578	960.482	911.3	579.474	1022.6	930.971	584.123	1054.94	978.401	518.9	828.198	1143.52	530.579	955.063	842.367	536.414	974.875	909.992	586.37	1068.97	1124.06	552.23	974.666	1133.7	562.817	1020.04	776.761	510.287	978.199	1009.1	581.584	1065.45	1043.68	568.803	1010.18	1028.37	488.65
1071.46	565.976	1025.4	810.781	552.992	989.171	934.964	521.614	1032.91	1130.68	492.699	1032.16	949.032	536.143	961.603	910.69	580.247	1022.35	930.377	583.637	1054.85	979.275	516.854	828.786	1145.84	529.981	956.524	840.732	537.66	975.069	909.58	585.413	1067.59	1124.43	551.074	973.02	1132.89	562.666	1021.89	775.922	509.741	980.3	1007.64	581.984	1065.35	1044.83	570.458	1010.09	1028.62	490.15
1071.75	568.696	1025.92	810.038	553.118	990.522	937.543	523.586	1032.98	1129.88	492.955	1032.29	948.94	532.376	962.808	909.878	580.745	1022.08	929.531	582.616	1054.94	979.788	514.628	829.561	1147.62	529.432	957.71	839.185	538.746	975.21	909.204	584.548	1066.11	1124.92	549.74	971.339	1136.75	565.768	1021.53	775.2	509.345	982.301	1005.96	581.916	1065.2	1045.76	571.84	1009.96	1028.71	491.793
1072.5	571.125	1026.65	809.228	552.542	991.644	940.035	525.601	1033.29	1129.29	493.252	1032.33	948.892	528.943	964.047	909.253	580.923	1021.82	929.343	581.8	1054.62	980.118	512.722	830.511	1149.48	528.602	959.214	838.049	539.931	975.172	909.065	583.484	1064.48	1126.1	548.313	969.357	1137.7	567.044	1022.48	774.41	508.906	984.095	1004.23	582.399	1064.83	1046.48	572.668	1009.98	1029.34	493.564
1072.62	573.594	1027.26	808.698	552.075	992.732	942.437	527.492	1033.9	1128.7	493.747	1032.3	948.277	525.839	965.716	908.491	581.264	1021.61	929.262	580.925	1054.32	980.161	510.701	831.697	1150.64	528.265	960.486	836.683	540.782	975.106	908.861	582.125	1062.83	1127.38	546.913	967.895	1138.71	568.59	1023.24	773.529	508.575	985.45	1002.86	582.54	1064.24	1047.02	573.382	1009.96	1029.63	495.658
1072.77	575.099	1028.04	808.153	551.223	993.271	944.497	529.612	1034.79	1128.21	494.336	1032.19	948.054	523.091	967.392	907.902	581.644	1021.41	929.502	580.035	1053.69	980.21	508.634	832.902	1153.34	527.734	962.029	835.247	541.846	975.003	908.465	580.707	1061.35	1128.97	545.409	966.305	1139.7	570.697	1024.17	772.676	508.838	986.772	1001.12	582.497	1063.78	1047.41	574.139	1009.85	1030.49	497.651
1072.32	576.538	1028.8	807.751	550.258	993.424	946.407	531.511	1035.93	1128.03	494.956	1031.89	947.115	520.61	969.336	907.427	581.675	1021.08	929.532	579.061	1053.07	979.848	506.514	834.097	1153.66	526.228	963.231	834.043	542.764	974.849	908.136	579.356	1059.72	1130.68	543.751	965.008	1140.01	572.894	1025.25	771.855	509.147	987.732	999.615	582.472	1063.33	1047.45	574.936	1009.86	1030.98	499.853
1072.27	577.708	1029.43	807.579	548.686	993.447	947.95	533.583	1036.91	1127.73	495.6	1031.62	946.371	518.22	971.327	907.14	581.737	1020.61	929.833	577.924	1052.29	979.327	504.272	835.561	1155.74	525.836	964.425	832.786	543.611	974.652	908.025	577.796	1058.02	1132.31	541.868	963.907	1139.61	575.365	1026.61	771.101	509.624	988.638	998.006	582.407	1062.88	1047.06	575.979	1009.89	1031.64	502.007
1071.78	578.511	1030.35	807.721	547.058	993.215	949.423	535.709	1038.15	1127.8	496.471	1031.19	945.376	516.216	973.265	906.963	581.642	1020.15	930.244	577.005	1051.21	978.786	502.265	837.032	1156.74	524.515	965.727	831.509	544.695	974.417	907.872	575.944	1056.23	1134.29	539.62	962.759	1139.63	577.861	1027.94	770.458	510.276	989.365	996.635	582.234	1062.51	1046.78	577.386	1009.64	1032.3	504.502
1071.1	579.489	1031.07	807.704	545.145	992.549	950.231	537.839	1039.05	1127.93	497.417	1030.72	944.621	514.62	975.119	907.19	581.724	1019.6	930.831	575.843	1050.17	978.091	500.017	838.529	1155.66	522.561	966.664	830.654	545.795	974.083	908.033	574.528	1054.54	1136.76	537.407	961.867	1138.76	580.032	1029.46	770.032	511.278	990.179	995.16	581.979	1062.06	1046.14	578.913	1009.53	1033.24	506.941
1070.74	580.125	1031.94	808.148	543.034	991.67	951.014	540.163	1040.05	1128.04	498.354	1030.19	943.752	513.263	976.545	907.352	581.729	1019.24	931.157	574.94	1049.03	977.053	498.048	840.143	1157.4	521.737	968.256	829.856	547.113	973.824	908.362	572.555	1052.89	1139	535.299	961.226	1138.21	582.674	1030.95	769.413	512.42	990.668	993.861	581.544	1061.58	1045.13	580.169	1009.52	1034.27	509.656
1070.03	580.837	1033.09	808.904	541.009	990.262	951.543	542.141	1041	1128.33	499.657	1029.47	943.079	511.97	977.76	907.661	581.515	1018.18	931.916	573.805	1047.8	976.064	496.044	841.959	1156.97	520.232	969.624	829.152	548.411	973.417	908.888	570.44	1050.99	1141.7	533.181	960.886	1136.96	584.579	1032.46	769.433	513.592	990.7	992.466	581.134	1061.01	1044.07	581.307	1009.58	1035.44	512.026
1069.47	581.659	1033.96	810.027	538.904	988.51	951.625	544.123	1041.81	1128.61	500.944	1028.73	941.963	511.06	978.605	908.188	581.228	1017.26	933.889	571.733	1046.59	974.979	494.22	843.71	1157.3	519.828	970.907	828.767	549.739	972.912	909.665	568.45	1049.4	1144.27	531.131	960.787	1135.74	586.151	1034.14	769.175	515.113	990.527	991.376	580.483	1060.52	1042.82	582.097	1009.98	1036.55	515.134
1068.78	582.055	1035.32	811.195	536.861	986.71	951.815	546.107	1042.51	1128.91	502.355	1027.62	940.945	510.115	979.187	908.95	580.713	1016.16	934.925	570.352	1045.06	973.858	492.78	845.543	1156.95	518.658	972.565	828.21	551.164	972.315	910.5	566.339	1047.91	1146.93	529.188	961.113	1134.75	587.296	1035.69	769.505	516.507	990.181	990.059	579.766	1059.87	1041.53	582.467	1010.7	1037.8	517.947
1067.81	582.548	1036.33	812.277	534.523	984.596	951.586	547.967	1043.35	1129.13	503.954	1026.49	940.174	509.593	979.316	930.706	574.259	1013.14	935.898	568.946	1043.79	972.417	491.326	846.939	1156.55	517.997	973.819	827.986	552.526	971.785	911.732	564.285	1046.92	1149.17	527.608	961.614	1133.31	588.276	1037.14	769.902	518.12	989.493	989.145	579.04	1059.1	1040.34	582.524	1012.08	1039.06	521.319
1066.72	583.11	1037.6	813.706	532.396	982.191	951.5	549.61	1044.04	1129.77	505.718	1025.08	939.409	509.292	979.322	929.139	574.953	1009.9	936.916	567.445	1042.28	970.997	489.861	848.29	1155.65	517.079	975.178	827.848	554.114	971.003	913.212	562.121	1045.95	1151.3	525.766	962.474	1132.06	588.551	1038.67	770.543	519.824	988.463	987.841	578.19	1058.32	1036.77	580.899	1014.93	1040.05	524.375
1065.89	583.197	1038.58	815.031	529.928	979.762	951.023	551.282	1044.97	1130.07	507.065	1023.69	938.366	509.376	979.115	911.084	578.079	1012.1	937.873	565.903	1040.71	969.865	488.896	849.336	1154.99	516.481	976.364	828.115	555.303	970.151	914.545	560.086	1045.56	1153.85	524.296	963.375	1130.43	588.992	1039.83	771.562	521.368	987.158	987.033	577.274	1057.39	1037.75	582.385	1015.24	1041.17	527.635
1065.03	583.973	1039.74	816.569	527.523	977.452	950.47	552.482	1045.82	1130.67	508.8	1022.21	937.59	509.323	978.9	912.081	577.354	1010.52	939.197	564.218	1039.38	968.454	487.813	850.082	1154.06	515.213	977.332	828.103	556.424	969.255	915.843	558.154	1045.39	1155.82	522.671	964.575	1128.91	588.979	1041.18	772.794	522.977	985.345	986.176	575.998	1056.33	1036.72	582.344	1016.52	1042.42	530.937
1064	584.246	1040.67	818.348	525.067	974.793	949.821	553.656	1046.87	1131.17	510.411	1020.67	937.054	509.252	978.562	908.586	571.91	1010.89	940.629	562.53	1037.9	967.061	486.896	850.666	1154.48	515.05	977.981	828.448	557.815	968.397	916.953	556.202	1045.66	1157.81	520.876	965.737	1127.57	589.402	1042.19	774.434	524.579	983.655	985.6	574.701	1055	1035.38	582.628	1017.94	1043.15	533.703
1062.98	584.456	1041.66	819.914	522.674	972.175	949.162	554.659	1047.61	1132.2	512.15	1019.26	936.002	509.936	978.321	910.884	572.474	1008.79	942.261	561.068	1036.63	965.447	485.972	851.064	1153.35	513.633	979.062	828.862	558.955	967.46	918.106	554.39	1046.19	1159.67	518.781	967.222	1125.76	589.307	1043.25	776.07	525.884	981.597	985.102	573.372	1053.68	1034.51	582.794	1018.98	1044.52	536.691
1061.85	584.619	1042.76	821.052	520.049	969.573	948.352	555.554	1048.91	1133.2	514.129	1017.97	935.25	510.426	978.181	911.638	571.405	1007.1	943.943	559.228	1035.69	964.021	485.359	851.262	1153	513.13	979.757	829.467	559.971	966.405	921.063	551.44	1046.67	1161.1	516.773	968.565	1124.47	589.618	1043.99	778.312	527.357	979.577	984.295	571.897	1052.04	1033.34	583.263	1020.22	1045.17	539.156
1060.38	584.265	1043.57	821.857	517.722	967.32	947.832	556.376	1050.05	1134.15	516.136	1016.68	934.821	510.729	977.907	912.096	570.086	1005.49	945.792	557.412	1034.8	962.398	484.967	851.327	1151.78	511.908	980.628	830.261	561.244	965.474	922.604	549.404	1047.63	1161.98	514.168	970.28	1122.98	589.935	1044.51	780.52	528.53	977.666	983.937	570.5	1050.45	1032.15	583.803	1020.99	1046.07	541.57
1059.4	583.986	1044.54	822.246	515.075	965.584	946.936	557.038	1051.15	1135.27	518.43	1015.66	933.895	511.404	977.814	915.219	571.097	1002.68	947.771	555.367	1034.28	960.881	484.319	851.326	1151.26	511.352	981.333	831.144	562.679	964.404	924.015	547.278	1048.79	1162.79	511.748	971.89	1121.17	590.042	1045.03	783.144	529.677	975.546	983.602	568.765	1048.89	1031.37	584.333	1021.95	1046.77	543.906
1058.4	583.5	1045.29	822.749	512.557	964.1	945.896	557.242	1052.43	1136.58	520.666	1014.87	933.307	512.039	977.748	916.871	570.19	1000.97	949.685	553.348	1034.22	959.307	484.151	851.228	1150.45	510.74	981.9	831.943	564.037	963.312	925.557	544.957	1050.17	1163.2	509.068	973.739	1119.72	590.471	1045.55	785.738	530.699	973.377	983.534	567.217	1047.2	1027.92	582.811	1024.2	1047.06	546.237
1057.36	583.103	1045.97	822.896	510.179	962.957	945.125	557.511	1053.52	1138.03	522.889	1014.32	932.98	512.65	977.467	917.9	568.419	999.52	952.223	550.81	1034.44	957.657	483.821	851.195	1149.9	510.448	982.179	833.02	565.538	962.129	926.699	542.56	1051.93	1163.2	506.013	975.534	1118.08	590.415	1045.67	788.627	532.122	971.222	983.386	565.641	1045.57	1027.08	583.289	1024.43	1047.1	548.826
1055.87	582.334	1046.51	822.538	507.897	961.87	944.224	557.809	1054.51	1139.54	525.056	1013.92	932.219	513.672	977.532	919.365	566.595	998.075	954.737	548.358	1034.88	956.248	483.707	851.038	1149.43	510.267	982.347	834.374	567.313	960.909	927.822	539.905	1053.64	1163.12	503.298	977.3	1116.24	590.282	1045.81	790.941	533.684	969.434	983.498	563.856	1043.98	1026.03	585.828	1023.81	1046.94	551.004
1054.78	581.655	1046.93	822.183	505.999	961.148	943.23	557.82	1055.42	1141.12	527.229	1013.61	931.891	514.396	977.161	920.415	564.4	997.129	957.084	545.753	1035.54	954.716	483.827	851.022	1148.88	509.912	982.582	835.885	569.149	959.603	928.608	537.34	1055.85	1162.8	500.382	979.112	1114.51	590.154	1045.9	792.854	535.388	967.895	983.451	562.035	1042.67	1023.81	585.36	1025.07	1046.53	553.597
1053.55	580.859	1047.24	821.477	504.26	960.507	942.376	557.8	1056.27	1142.49	529.095	1013.53	931.631	515.342	976.822	921.629	562.227	996.318	960.106	543.418	1036.53	953.7	483.875	851.073	1147.88	509.298	982.804	837.294	570.956	958.617	929.193	534.885	1058.04	1162.28	497.678	980.625	1112.95	589.741	1046	794.746	536.916	966.972	984.082	560.395	1041.35	1022.51	585.551	1025.28	1045.91	556.403
1052.61	580.219	1047.47	820.819	503.315	960.139	941.323	557.828	1056.94	1143.95	531.021	1013.69	931.185	516.597	976.498	924.557	559.698	995.53	962.82	541.119	1037.85	952.41	484.139	851.082	1140.85	510.103	981.699	838.935	572.973	957.897	929.381	532.228	1060.07	1161.39	495.025	982.301	1111.39	589.4	1046.03	796.072	538.325	966.266	984.965	558.732	1039.86	1023.12	586.446	1024.35	1044.97	558.93
1051.56	579.32	1047.59	819.555	502.406	960.286	940.269	557.961	1057.37	1145.22	532.749	1014.06	931.689	517.62	976.016	926.624	558.013	995.187	965.326	538.618	1039.09	951.583	484.238	850.896	1140.39	510.007	981.81	841.528	575.578	957.153	929.507	529.828	1062.07	1160.41	492.707	983.857	1110	589.097	1045.9	797.066	539.857	965.757	985.758	556.906	1038.7	1022.27	586.332	1024.63	1044.08	561.52
[truncated: 4,997 more rows]
[truncated: 310 more columns]

## Sheet: Experiment 2
Biofeedback -20%																														Biofeedback -10%
[truncated: 6,003 more rows]
[truncated: 130 more columns]
